# Supplementary material for: Distinct Metabolic Signatures Linked to High-Resolution Computed Tomography Radiographic Phenotypes in Stable and Progressive Fibrotic Lung Disease
Source: Metabolites. 2026 Jan 19;16(1):82. doi: 10.3390/metabo16010082 (PMC12844244; doi:10.3390/metabo16010082)
Supplement: Supplementary file 1 [file metabolites-16-00082-s001.zip]

Archive with 1 entries (1 files):
- metabolites-4066227-supplementary.xlsx
