# Supplementary material for: Distinct Metabolic Signatures Linked to High-Resolution Computed Tomography Radiographic Phenotypes in Stable and Progressive Fibrotic Lung Disease
Source: Metabolites. 2026 Jan 19;16(1):82. doi: 10.3390/metabo16010082 (PMC12844244; doi:10.3390/metabo16010082)
Supplement: Supplementary file 1 [file metabolites-16-00082-s001.zip › metabolites-4066227-supplementary.xlsx]

## Sheet: Demographics
Characteristics	Progressive Disease (n=33)	Stable Disease (n=27)	Total (n=60)
Median age (years)	72.2	71.8
Self-reported race
Black	3	2	5
White	30	25	55
Self-reported sex
Male	18	8	26
Female	15	19	34
IPF	25	14	39
ILD	8	13	21
Current tobacco smoking	0	0	0
Tobacco smoking, in remission	16	17	33
No use of tobacco smoking	17	10	27
Family History of Lung Cancer	2	2	4
Comorbidities
History of COPD	5	5	10
Coronary Artery Disease (CAD)	10	12	22
Type 2 Diabetes Mellitus (T2DM)	7	7	14
Management/Prognosis
Antifibrotic Therapy	21	12	33
Immunosuppressive Therapy	9	8	17
Alive at 12 Months	29	27	56
Deceased at 12 Months	4	0	4
Table S1. This table presents the demographic and clinical characteristics of a cohort, divided into two groups:
progressive disease (n=33), stable disease (n=27), with a total sample size of 60 participants.
The column headers represent these groups, and the rows summarize specific clinical characteristics such as age, race, gender,
tobacco use, family history of lung cancer, history of COPD, comorbidities, and management modalities.

## Sheet: PFT Data
Table S2: Pulmonary Function Testing in Progressive and Stable IPF/ILD individuals
Sample identification	Forced Vital Capacity (FVC) in Liters	FVC (% predicted)	DLCO (mL/min/mmHg)	DLCO (% predicted)
Progressive IPF/ILD 001	3.18	74	17.77	52
Progressive IPF/ILD 002	3.06	80	10.76	36
Progressive IPF/ILD 003	2.09	44	12.94	40
Progressive IPF/ILD 004	2.46	58	10.42	35
Progressive IPF/ILD 005	1.37	37	3.31	41
Progressive IPF/ILD 006	1.88	85	8.4	38
Progressive IPF/ILD 007	1.88	50	.	.
Progressive IPF/ILD 008	1.39	64	8.75	45
Progressive IPF/ILD 009	3.97	87	18.86	55
Progressive IPF/ILD 010	3.42	54	17.5	38
Progressive IPF/ILD 011	3.16	69	13.42	46
Progressive IPF/ILD 012	2.11	72	14.84	68
Progressive IPF/ILD 013	2.62	74	10.45	46
Progressive IPF/ILD 014	3.77	94	.	.
Progressive IPF/ILD 015	1.49	57	.	.
Progressive IPF/ILD 016	1.58	51	2.6	12
Progressive IPF/ILD 017	3.13	78	11.64	37
Progressive IPF/ILD 018	3.06	80	10.76	36
Progressive IPF/ILD 019	3.3	74	9.2	43
Progressive IPF/ILD 020	2.61	71	10.83	38
Progressive IPF/ILD 021	1.88	50	.	.
Progressive IPF/ILD 022	1.73	70	18.69	54
Progressive IPF/ILD 023	2.17	75	.	.
Progressive IPF/ILD 024	1.15	42	7.54	43
Progressive IPF/ILD 025	1.75	59	12.72	61
Progressive IPF/ILD 026	1.34	55	5.24	30
Progressive IPF/ILD 027	1.82	46	12.81	46
Progressive IPF/ILD 028	1.26	45	13.34	67
Progressive IPF/ILD 029	1.88	53	7.4	32
Progressive IPF/ILD 030	1.88	75	7.14	38
Progressive IPF/ILD 031	4.47	130	15.97	66
Progressive IPF/ILD 032	2.24	68	9.38	36
Progressive IPF/ILD 033	3.18	123	9.76	50
Stable IPF/ILD 001	3.5	79	10.27	33
Stable IPF/ILD 002	1.97	62	8.16	31
Stable IPF/ILD 003	2.77	80	10.1	42
Stable IPF/ILD 004	3.84	91	22.76	78
Stable IPF/ILD 005	3.4	80	18.9	66
Stable IPF/ILD 006	3.76	89	18.51	59
Stable IPF/ILD 007	1.91	64	9.06	39
Stable IPF/ILD 008	3.46	90	7.06	29
Stable IPF/ILD 009	3.24	98	17.03	70
Stable IPF/ILD 010	1.47	44	6.92	26
Stable IPF/ILD 011	4.23	99	16.84	65
Stable IPF/ILD 012	3.07	74	13.5	53
Stable IPF/ILD 013	2.79	54	16.55	42
Stable IPF/ILD 014	2.67	80	9.1	38
Stable IPF/ILD 015	2.22	78	7.3	36
Stable IPF/ILD 016	3.95	78	19.46	53
Stable IPF/ILD 017	3.7	93	21.72	73
Stable IPF/ILD 018	2.24	85	11.28	68
Stable IPF/ILD 019	1.95	73	9.08	35
Stable IPF/ILD 020	2.06	80	11.74	56
Stable IPF/ILD 021	3.82	88	16.39	48
Stable IPF/ILD 022	3.68	85	11.32	43
Stable IPF/ILD 023	3.51	89	19.09	77
Stable IPF/ILD 024	1.41	65	10.39	56
Stable IPF/ILD 025	3.69	120	13.9	69
Stable IPF/ILD 026	3.43	90	12.03	50
Stable IPF/ILD 027	3.27	118	17.96	84
Supplementary Table 1B. This table presents forced vital capacity (FVC) and Diffusing Capacity of the Lungs for Carbon Monoxide (DLCO) in
progressive disease (n=33), stable disease (n=27).

## Sheet: HRCT Visual Scoring System
Table S3: Visual HRCT Scoring in Progressive IPF/ILD and Stable IPF/ILD
Progressive IPF/ILD	GGO	Reticulation	Traction Bronchiectasis	Honeycombing	Total
R1	1	2	0	0	3
R2	1	2	0	0	3
R3	3	3	1	0	7
L1	1	1	0	0	2
L2	2	3	0	0	5
L3	3	3	1	0	7
Total	11	14	2	0	27
Progressive IPF/ILD	GGO	Reticulation	Traction Bronchiectasis	Honeycombing	Total
R1	3	3	2	0	8
R2	2	3	2	0	7
R3	3	3	1	0	7
L1	3	3	1	0	7
L2	3	3	2	0	8
L3	3	3	1	0	7
Total	17	18	9	0	44
Progressive IPF/ILD	GGO	Reticulation	Traction Bronchiectasis	Honeycombing	Total
R1	1	3	2	3	9
R2	2	4	3	2	11
R3	4	5	3	1	13
L1	2	3	2	2	9
L2	2	3	2	1	8
L3	2	3	2	1	8
Total	13	21	14	10	58
Progressive IPF/ILD	GGO	Reticulation	Traction Bronchiectasis	Honeycombing	Total
R1	1	3	1	0	5
R2	2	3	2	1	8
R3	3	3	2	1	9
L1	1	2	2	1	6
L2	3	3	2	0	8
L3	3	3	3	1	10
Total	13	17	12	4	46
Progressive IPF/ILD	GGO	Reticulation	Traction Bronchiectasis	Honeycombing	Total
R1	1	3	2	3	9
R2	2	3	3	2	10
R3	2	4	4	2	12
L1	1	3	2	2	8
L2	2	3	3	1	9
L3	2	4	4	1	11
Total	10	20	18	11	59
Progressive IPF/ILD	GGO	Reticulation	Traction Bronchiectasis	Honeycombing	Total
R1	3	3	2	1	9
R2	3	3	2	1	9
R3	3	3	2	2	10
L1	2	3	2	2	9
L2	4	4	3	1	12
L3	5	5	3	2	15
Total	20	21	14	9	64
Progressive IPF/ILD	GGO	Reticulation	Traction Bronchiectasis	Honeycombing	Total
R1	1	2	1	0	4
R2	2	2	2	0	6
R3	2	3	3	2	10
L1	1	2	1	0	4
L2	2	2	2	1	7
L3	2	3	3	2	10
Total	10	14	12	5	41
Progressive IPF/ILD	GGO	Reticulation	Traction Bronchiectasis	Honeycombing	Total
R1	3	3	3	2	11
R2	2	3	3	1	9
R3	2	3	4	1	10
L1	2	2	2	2	8
L2	2	3	2	1	8
L3	3	4	4	1	12
Total	14	18	18	8	58
Progressive IPF/ILD	GGO	Reticulation	Traction Bronchiectasis	Honeycombing	Total
R1	1	3	2	0	6
R2	1	3	2	0	6
R3	2	4	3	1	10
L1	1	3	2	0	6
L2	2	3	2	0	7
L3	2	3	3	1	9
Total	9	19	14	2	44
Progressive IPF/ILD	GGO	Reticulation	Traction Bronchiectasis	Honeycombing	Total
R1	1	4	3	4	12
R2	1	3	3	3	10
R3	1	3	3	2	9
L1	1	3	3	3	10
L2	2	3	3	3	11
L3	2	4	3	2	11
Total	8	20	18	17	63
Progressive IPF/ILD	GGO	Reticulation	Traction Bronchiectasis	Honeycombing	Total
R1	0	1	1	1	3
R2	0	1	1	1	3
R3	1	2	1	2	6
L1	1	2	1	0	4
L2	1	2	1	1	5
L3	3	3	2	1	9
Total	6	11	7	6	30
Progressive IPF/ILD	GGO	Reticulation	Traction Bronchiectasis	Honeycombing	Total
R1	1	3	2	2	8
R2	2	3	2	2	9
R3	2	3	3	2	10
L1	1	2	2	2	7
L2	2	2	2	2	8
L3	2	3	3	2	10
Total	10	16	14	12	52
Progressive IPF/ILD	GGO	Reticulation	Traction Bronchiectasis	Honeycombing	Total
R1	1	4	4	4	13
R2	1	4	4	4	13
R3	1	4	4	5	14
L1	1	3	3	3	10
L2	1	4	3	4	12
L3	1	4	4	5	14
Total	6	23	22	25	76
Progressive IPF/ILD	GGO	Reticulation	Traction Bronchiectasis	Honeycombing	Total
R1	1	3	2	1	7
R2	1	3	2	1	7
R3	3	4	3	1	11
L1	1	3	2	1	7
L2	2	3	3	1	9
L3	3	4	3	2	12
Total	11	20	15	7	53
Progressive IPF/ILD	GGO	Reticulation	Traction Bronchiectasis	Honeycombing	Total
R1	3	3	2	0	8
R2	4	3	4	0	11
R3	5	3	5	0	13
L1	2	1	2	0	5
L2	4	3	4	0	11
L3	5	3	5	0	13
Total	23	16	22	0	61
Progressive IPF/ILD	GGO	Reticulation	Traction Bronchiectasis	Honeycombing	Total
R1	2	3	2	1	8
R2	2	2	3	1	8
R3	2	3	3	1	9
L1	2	2	1	0	5
L2	3	3	2	1	9
L3	3	4	3	1	11
Total	14	17	14	5	50
Progressive IPF/ILD	GGO	Reticulation	Traction Bronchiectasis	Honeycombing	Total
R1	1	3	3	3	10
R2	2	3	3	3	11
R3	3	5	4	2	14
L1	1	3	2	1	7
L2	2	3	3	2	10
L3	1	3	3	1	8
Total	10	20	18	12	60
Progressive IPF/ILD	GGO	Reticulation	Traction Bronchiectasis	Honeycombing	Total
R1	4	3	3	0	10
R2	4	3	3	2	12
R3	4	3	3	2	12
L1	3	3	2	1	9
L2	4	4	3	1	12
L3	4	3	3	2	12
Total	23	19	17	8	67
Progressive IPF/ILD	GGO	Reticulation	Traction Bronchiectasis	Honeycombing	Total
R1	1	2	1	0	4
R2	2	3	2	0	7
R3	2	3	3	2	10
L1	1	1	1	0	3
L2	1	2	2	1	6
L3	2	3	3	1	9
Total	9	14	12	4	39
Progressive IPF/ILD	GGO	Reticulation	Traction Bronchiectasis	Honeycombing	Total
R1	2	3	3	3	11
R2	3	3	3	2	11
R3	3	4	4	2	13
L1	2	3	3	3	11
L2	2	4	3	3	12
L3	3	5	4	2	14
Total	15	22	20	15	72
Progressive IPF/ILD	GGO	Reticulation	Traction Bronchiectasis	Honeycombing	Total
R1	3	3	2	1	9
R2	2	3	2	2	9
R3	2	3	2	2	9
L1	2	3	2	2	9
L2	2	3	2	2	9
L3	2	3	2	1	8
Total	13	18	12	10	53
Progressive IPF/ILD	GGO	Reticulation	Traction Bronchiectasis	Honeycombing	Total
R1	2	3	2	3	10
R2	3	3	2	3	11
R3	4	3	2	4	13
L1	2	3	2	3	10
L2	3	3	2	3	11
L3	4	3	2	4	13
Total	18	18	12	20	68
Progressive IPF/ILD	GGO	Reticulation	Traction Bronchiectasis	Honeycombing	Total
R1	3	3	2	1	9
R2	3	3	3	2	11
R3	3	3	3	3	12
L1	0	1	0	0	1
L2	4	3	3	2	12
L3	3	4	3	3	13
Total	16	17	14	11	58
Progressive IPF/ILD	GGO	Reticulation	Traction Bronchiectasis	Honeycombing	Total
R1	2	0	0	0	2
R2	4	1	2	0	7
R3	5	1	3	0	9
L1	3	0	1	0	4
L2	3	1	2	0	6
L3	5	1	3	0	9
Total	22	4	11	0	37
Progressive IPF/ILD	GGO	Reticulation	Traction Bronchiectasis	Honeycombing	Total
R1	1	3	2	1	7
R2	3	3	3	2	11
R3	3	4	3	1	11
L1	3	3	2	1	9
L2	3	3	3	1	10
L3	4	4	3	1	12
Total	17	20	16	7	60
Progressive IPF/ILD	GGO	Reticulation	Traction Bronchiectasis	Honeycombing	Total
R1	2	4	4	3	13
R2	2	4	4	2	12
R3	2	3	3	1	9
L1	2	4	4	4	14
L2	1	4	4	4	13
L3	1	2	2	2	7
Total	10	21	21	16	68
Progressive IPF/ILD	GGO	Reticulation	Traction Bronchiectasis	Honeycombing	Total
R1	1	4	2	1	8
R2	1	3	2	1	7
R3	0	2	2	0	4
L1	1	4	2	1	8
L2	1	3	2	0	6
L3	1	3	2	0	6
Total	5	19	12	3	39
Progressive IPF/ILD	GGO	Reticulation	Traction Bronchiectasis	Honeycombing	Total
R1	2	2	1	0	5
R2	2	3	3	1	9
R3	1	4	4	4	13
L1	1	3	2	1	7
L2	2	3	3	2	10
L3	1	4	4	4	13
Total	9	19	17	12	57
Progressive IPF/ILD	GGO	Reticulation	Traction Bronchiectasis	Honeycombing	Total
R1	2	3	3	2	10
R2	2	3	3	3	11
R3	2	4	4	3	13
L1	2	2	1	2	7
L2	2	3	2	1	8
L3	2	3	3	2	10
Total	12	18	16	13	59
Progressive IPF/ILD	GGO	Reticulation	Traction Bronchiectasis	Honeycombing	Total
R1	1	2	1	1	5
R2	1	1	1	1	4
R3	1	2	1	2	6
L1	1	1	1	0	3
L2	1	1	1	0	3
L3	1	3	2	2	8
Total	6	10	7	6	29
Progressive IPF/ILD	GGO	Reticulation	Traction Bronchiectasis	Honeycombing	Total
R1	2	3	2	2	9
R2	2	3	2	3	10
R3	2	4	2	3	11
L1	1	3	2	2	8
L2	1	3	2	3	9
L3	2	4	3	4	13
Total	10	20	13	17	60
Progressive IPF/ILD	GGO	Reticulation	Traction Bronchiectasis	Honeycombing	Total
R1	2	3	1	1	7
R2	2	2	2	1	7
R3	1	3	2	1	7
L1	1	3	2	2	8
L2	2	3	2	2	9
L3	1	4	2	2	9
Total	9	18	11	9	47
Progressive IPF/ILD	GGO	Reticulation	Traction Bronchiectasis	Honeycombing	Total
R1	2	2	2	2	8
R2	3	3	2	3	11
R3	3	3	3	2	11
L1	1	2	2	2	7
L2	2	2	2	2	8
L3	3	3	2	2	10
Total	14	15	13	13	55
Stable IPF/ILD	GGO	Reticulation	Traction Bronchiectasis	Honeycombing	Total
R1	3	2	2	1	8
R2	3	3	3	2	11
R3	3	3	3	1	10
L1	2	1	1	0	4
L2	2	2	1	1	6
L3	3	3	3	2	11
Total	16	14	13	7	50
Stable IPF/ILD	GGO	Reticulation	Traction Bronchiectasis	Honeycombing	Total
R1	3	3	3	2	11
R2	3	3	3	2	11
R3	4	3	4	2	13
L1	3	2	2	1	8
L2	3	3	3	2	11
L3	4	3	4	1	12
Total	20	17	19	10	66
Stable IPF/ILD	GGO	Reticulation	Traction Bronchiectasis	Honeycombing	Total
R1	0	0	0	0	0
R2	1	1	1	0	3
R3	2	3	2	0	7
L1	0	1	0	0	1
L2	1	1	0	0	2
L3	2	3	2	0	7
Total	6	9	5	0	20
Stable IPF/ILD	GGO	Reticulation	Traction Bronchiectasis	Honeycombing	Total
R1	2	4	3	2	11
R2	3	4	3	2	12
R3	4	4	4	2	14
L1	2	3	3	3	11
L2	3	3	3	2	11
L3	4	4	4	2	14
Total	18	22	20	13	73
Stable IPF/ILD	GGO	Reticulation	Traction Bronchiectasis	Honeycombing	Total
R1	2	2	2	0	6
R2	2	3	2	0	7
R3	3	4	3	2	12
L1	2	2	2	0	6
L2	2	3	2	0	7
L3	3	4	2	1	10
Total	14	18	13	3	48
Stable IPF/ILD	GGO	Reticulation	Traction Bronchiectasis	Honeycombing	Total
R1	2	2	1	0	5
R2	3	2	2	1	8
R3	4	4	3	3	14
L1	3	3	2	2	10
L2	4	3	2	1	10
L3	4	4	3	2	13
Total	20	18	13	9	60
Stable IPF/ILD	GGO	Reticulation	Traction Bronchiectasis	Honeycombing	Total
R1	2	3	3	3	11
R2	3	3	3	3	12
R3	3	4	3	3	13
L1	2	3	3	3	11
L2	3	3	3	2	11
L3	3	3	2	1	9
Total	16	19	17	15	67
Stable IPF/ILD	GGO	Reticulation	Traction Bronchiectasis	Honeycombing	Total
R1	1	1	1	0	3
R2	2	1	1	0	4
R3	3	2	2	0	7
L1	1	1	1	0	3
L2	2	1	2	0	5
L3	3	3	3	0	9
Total	12	9	10	0	31
Stable IPF/ILD	GGO	Reticulation	Traction Bronchiectasis	Honeycombing	Total
R1	1	1	1	0	3
R2	2	2	2	2	8
R3	3	3	2	1	9
L1	2	2	2	2	8
L2	3	3	2	2	10
L3	3	3	3	1	10
Total	14	14	12	8	48
Stable IPF/ILD	GGO	Reticulation	Traction Bronchiectasis	Honeycombing	Total
R1	3	3	3	3	12
R2	3	3	2	1	9
R3	3	3	3	3	12
L1	3	3	2	2	10
L2	2	2	2	2	8
L3	3	3	3	3	12
Total	17	17	15	14	63
Stable IPF/ILD	GGO	Reticulation	Traction Bronchiectasis	Honeycombing	Total
R1	1	3	1	2	7
R2	1	3	2	3	9
R3	1	4	2	4	11
L1	1	3	2	2	8
L2	1	3	2	3	9
L3	1	4	3	4	12
Total	6	20	12	18	56
Stable IPF/ILD	GGO	Reticulation	Traction Bronchiectasis	Honeycombing	Total
R1	0	1	0	0	1
R2	0	1	1	0	2
R3	1	1	2	1	5
L1	0	1	0	0	1
L2	0	2	2	1	5
L3	1	2	3	0	6
Total	2	8	8	2	20
Stable IPF/ILD	GGO	Reticulation	Traction Bronchiectasis	Honeycombing	Total
R1	1	2	1	1	5
R2	1	2	2	2	7
R3	1	2	4	3	10
L1	0	1	1	1	3
L2	1	2	2	2	7
L3	2	3	3	2	10
Total	6	12	13	11	42
Stable IPF/ILD	GGO	Reticulation	Traction Bronchiectasis	Honeycombing	Total
R1	2	2	1	0	5
R2	3	2	3	0	8
R3	4	2	4	0	10
L1	2	1	1	0	4
L2	2	2	2	0	6
L3	5	2	4	0	11
Total	18	11	15	0	44
Stable IPF/ILD	GGO	Reticulation	Traction Bronchiectasis	Honeycombing	Total
R1	0	1	0	0	1
R2	0	1	0	0	1
R3	2	3	2	1	8
L1	0	1	0	0	1
L2	2	2	2	1	7
L3	2	3	2	1	8
Total	6	11	6	3	26
Stable IPF/ILD	GGO	Reticulation	Traction Bronchiectasis	Honeycombing	Total
R1	1	2	2	1	6
R2	2	2	2	1	7
R3	2	3	3	2	10
L1	2	3	2	2	9
L2	2	3	2	3	10
L3	2	2	2	1	7
Total	11	15	13	10	49
Stable IPF/ILD	GGO	Reticulation	Traction Bronchiectasis	Honeycombing	Total
R1	0	2	2	1	5
R2	1	1	1	0	3
R3	1	2	2	1	6
L1	0	1	1	0	2
L2	0	1	1	1	3
L3	2	2	1	0	5
Total	4	9	8	3	24
Stable IPF/ILD	GGO	Reticulation	Traction Bronchiectasis	Honeycombing	Total
R1	0	3	2	1	6
R2	1	3	2	1	7
R3	2	3	2	2	9
L1	0	3	2	1	6
L2	1	4	3	2	10
L3	2	4	3	1	10
Total	6	20	14	8	48
Stable IPF/ILD	GGO	Reticulation	Traction Bronchiectasis	Honeycombing	Total
R1	0	1	0	0	1
R2	1	2	1	0	4
R3	1	3	2	0	6
L1	0	1	0	0	1
L2	1	2	0	0	3
L3	2	3	2	0	7
Total	5	12	5	0	22
Stable IPF/ILD	GGO	Reticulation	Traction Bronchiectasis	Honeycombing	Total
R1	1	1	1	2	5
R2	2	2	2	1	7
R3	2	2	2	2	8
L1	2	2	2	2	8
L2	2	2	2	2	8
L3	2	3	3	2	10
Total	11	12	12	11	46
Stable IPF/ILD	GGO	Reticulation	Traction Bronchiectasis	Honeycombing	Total
R1	3	3	2	2	10
R2	3	3	3	2	11
R3	2	3	2	2	9
L1	2	3	2	3	10
L2	3	3	3	2	11
L3	2	3	2	2	9
Total	15	18	14	13	60
Stable IPF/ILD	GGO	Reticulation	Traction Bronchiectasis	Honeycombing	Total
R1	0	0	0	0	0
R2	0	1	1	0	2
R3	0	2	2	0	4
L1	0	0	0	0	0
L2	0	0	0	0	0
L3	0	3	2	0	5
Total	0	6	5	0	11
Stable IPF/ILD	GGO	Reticulation	Traction Bronchiectasis	Honeycombing	Total
R1	1	2	1	0	4
R2	2	3	2	0	7
R3	2	3	4	0	9
L1	1	2	1	0	4
L2	2	2	1	0	5
L3	2	3	3	0	8
Total	10	15	12	0	37
Stable IPF/ILD	GGO	Reticulation	Traction Bronchiectasis	Honeycombing	Total
R1	2	2	1	1	6
R2	2	2	1	0	5
R3	1	1	0	0	2
L1	2	2	1	1	6
L2	2	2	1	0	5
L3	1	1	0	0	2
Total	10	10	4	2	26
Stable IPF/ILD	GGO	Reticulation	Traction Bronchiectasis	Honeycombing	Total
R1	3	2	1	0	6
R2	3	3	2	0	8
R3	4	3	3	0	10
L1	2	2	1	0	5
L2	4	3	1	0	8
L3	4	3	2	0	9
Total	20	16	10	0	46
Stable IPF/ILD	GGO	Reticulation	Traction Bronchiectasis	Honeycombing	Total
R1	1	1	0	0	2
R2	2	0	0	0	2
R3	2	0	0	0	2
L1	1	0	0	0	1
L2	1	0	0	0	1
L3	2	0	0	0	2
Total	9	1	0	0	10
Stable IPF/ILD	GGO	Reticulation	Traction Bronchiectasis	Honeycombing	Total
R1	0	1	0	0	1
R2	1	2	0	0	3
R3	3	3	2	0	8
L1	1	1	0	0	2
L2	2	2	1	0	5
L3	3	3	2	0	8
Total	10	12	5	0	27
Lung Segments
1 Above Carina
2 Carina to inferior pulmonary vein
3 Below inferior pulmonary vein
Scoring
0 - none
1 - minimal <5%
2 - Mild 5-10%
3 -Moderate 10-25%
4 - Severe 25-50%
5 - Exuberant > 50%
Supplementary Table 1C. This table presents visual high resolution computed tomography (HRCT)
scores in Progressive IPF/ILD and Stabke IPF/ILD

## Sheet: Progressive Disease 
Table S4: Statistical Analysis of Metabolites Comparing Progressive IPF/ILD with composite HRCT scores
ID	Difference	Average Expression	p-value	q-value	Human Metabolome Database (HMDB)	Class
FA.22.6n.3.DHA._Concentration	0.006	0.253	1.7e-06	0.0012	HMDB0002183	Fatty Acids
Sum.of.Purines_MetabolismIndicators	0.006	0.391	3.4e-06	0.0012		Nucleobases Related
PG.20.4_20.4_Concentration	-0.006	-0.005	6.7e-05	0.011	HMDB0116589	Phosphatidylglycerols
PE.P.20.0.20.4_Concentration	-0.009	-0.306	7.1e-05	0.011		Phosphatidylethanolamines
Hypoxanthine_Concentration	0.011	0.356	9.7e-05	0.011	HMDB0000157	Nucleobases Related
SM.36.2_Concentration	0.007	0.722	0.0001	0.011	HMDB0012100	Sphingomyelins
Cer.d18.2.16.0_Concentration	0.004	-1.037	0.0001	0.011		Ceramides
PG.20.3_20.4_Concentration	-0.006	-0.553	0.00012	0.011	HMDB0116588	Phosphatidylglycerols
Cer.d18.2.24.1_Concentration	0.006	-0.919	0.00017	0.012		Ceramides
TG.14.0_34.2_Concentration	0.003	0.947	0.00017	0.012	HMDB0042078	Triacylglycerols
SM.36.1_Concentration	0.005	1.132	0.00019	0.012	HMDB0001348	Sphingomyelins
PE.40.5_Concentration	-0.007	-0.122	0.0002	0.012	HMDB0009075	Phosphatidylethanolamines
TG.20.0_34.1_Concentration	-0.006	-0.097	0.00024	0.012	HMDB0005381	Triacylglycerols
PI.18.1_18.2_Concentration	-0.005	-0.572	0.00024	0.012	HMDB0009838	Phosphatidylinositols
LPE.20.4_Concentration	-0.005	-0.188	0.00031	0.014	HMDB0011487	Phosphatidylethanolamines
SM.42.2_Concentration	0.004	1.359	0.00031	0.014	HMDB0012107	Sphingomyelins
Cer.d18.2.22.0_Concentration	0.005	-0.843	0.00035	0.015		Ceramides
Cer.d18.1.20.0_Concentration	0.003	-0.967	0.0004	0.015	HMDB0004951	Ceramides
PE.P.18.0.22.5_Concentration	-0.005	0.196	0.00041	0.015	HMDB0011387	Phosphatidylethanolamines
TG.17.2_38.5_Concentration	-0.008	-0.332	0.00041	0.015		Triacylglycerols
PS.38.7_Concentration	-0.005	-0.406	0.00049	0.017	HMDB0012373	Phosphatidylserines
LPC.20.4_Concentration	-0.006	0.676	0.00054	0.018	HMDB0010395	Phosphatidylcholines
Xanthine.Synthesis_MetabolismIndicators	-0.006	-0.605	0.00064	0.019		Nucleobases Related
PE.40.4_Concentration	-0.005	-0.66	0.00065	0.019	HMDB0009009	Phosphatidylethanolamines
Taurine_Concentration	0.004	1.729	0.00065	0.019	HMDB0000251	Aminoacids Related
Hex.Cer.d18.2.23.0_Concentration	0.006	-0.943	0.00073	0.02		Glycosylceramides
TG.18.1_30.0_Concentration	0.004	1.196	0.00096	0.025	HMDB0042130	Triacylglycerols
Asp_Concentration	0.005	1.103	0.0011	0.029	HMDB0000191	Aminoacids
PG.16.0_20.3_Concentration	0.005	-1.087	0.0014	0.033	HMDB0010579	Phosphatidylglycerols
TG.18.1_36.2_Concentration	-0.004	2.193	0.0014	0.034	HMDB0005405	Triacylglycerols
Cer.d18.1.18.0_Concentration	0.006	-0.922	0.0016	0.037	HMDB0004950	Ceramides
TG.17.0_34.3_Concentration	0.005	-0.198	0.0017	0.039		Triacylglycerols
TMCA_Concentration	-0.028	-1.991	0.0019	0.042	HMDB0000932	Bile Acids
TG.20.4_36.2_Concentration	-0.004	1.035	0.0023	0.047	HMDB0005412	Triacylglycerols
CE.20.3_Concentration	0.005	1.326	0.0023	0.047	HMDB0006736	Cholesterol Esters
CE.22.5_Concentration	-0.007	0.294	0.0026	0.052	HMDB0010374	Cholesterol Esters
TG.17.0_34.2_Concentration	0.004	0.288	0.0027	0.053		Triacylglycerols
SM.35.1_Concentration	0.004	0.278	0.0028	0.053	HMDB0013463	Sphingomyelins
TG.17.2_34.3_Concentration	-0.005	-0.16	0.0029	0.053		Triacylglycerols
TG.22.6_32.0_Concentration	0.006	0.022	0.003	0.054	HMDB0010418	Triacylglycerols
TG.17.1_34.2_Concentration	0.004	0.327	0.0031	0.055		Triacylglycerols
TG.20.4_34.1_Concentration	-0.005	1.258	0.0032	0.055	HMDB0005385	Triacylglycerols
TG.22.6_32.1_Concentration	0.006	0.024	0.0038	0.063	HMDB0044079	Triacylglycerols
FA.18.1_Concentration	0.007	2.045	0.0042	0.069	HMDB0000573	Fatty Acids
PC.O.36.0_Concentration	0.004	-0.444	0.0046	0.074	HMDB0013406	Phosphatidylcholines
DG.14.0_14.0_Concentration	0.005	-0.403	0.0048	0.076	HMDB0007008	Diacylglycerols
DCA_Concentration	0.005	-0.699	0.005	0.076	HMDB0000626	Bile Acids
PC.O.36.1_Concentration	0.004	0.766	0.0053	0.079	HMDB0013414	Phosphatidylcholines
PG.16.1_22.1_Concentration	0.007	-1.657	0.0058	0.085		Phosphatidylglycerols
PC.36.1_Concentration	0.003	1.516	0.0063	0.09	HMDB0007978	Phosphatidylcholines
TG.16.0_33.2_Concentration	0.003	0.188	0.0067	0.094		Triacylglycerols
Cer.d18.2.20.0_Concentration	0.004	-1.339	0.0068	0.094		Ceramides
PC.40.2_Concentration	0.003	-0.892	0.0074	0.096	HMDB0008276	Phosphatidylcholines
PC.32.0_Concentration	0.003	0.978	0.0074	0.096	HMDB0000564	Phosphatidylcholines
SM.38.3_Concentration	0.005	-0.78	0.0074	0.096		Sphingomyelins
Lac_Concentration	0.006	3.439	0.0078	0.1	HMDB0000190	Carboxylic Acids
TG.18.1_38.6_Concentration	-0.003	0.578	0.008	0.1	HMDB0005462	Triacylglycerols
TG.16.0_38.1_Concentration	-0.005	-0.199	0.0084	0.1	HMDB0005368	Triacylglycerols
TG.18.1_38.5_Concentration	-0.005	0.847	0.0085	0.1	HMDB0005456	Triacylglycerols
TG.18.3_34.2_Concentration	-0.004	1.169	0.0095	0.11	HMDB0044263	Triacylglycerols
PE.36.4_Concentration	-0.005	0.468	0.0097	0.11	HMDB0008844	Phosphatidylethanolamines
TG.22.4_32.0_Concentration	-0.003	-0.499	0.0099	0.11	HMDB0042172	Triacylglycerols
TG.18.3_34.1_Concentration	-0.004	1.396	0.01	0.12	HMDB0045896	Triacylglycerols
PI.18.0_18.1_Concentration	-0.005	-0.328	0.011	0.12		Phosphatidylinositols
SM.34.2_Concentration	0.004	0.92	0.011	0.13		Sphingomyelins
PI.18.0_18.2_Concentration	-0.003	0.152	0.013	0.14	HMDB0009809	Phosphatidylinositols
PC.O.30.2_Concentration	0.004	-1.376	0.013	0.14	HMDB0013410	Phosphatidylcholines
LPE.20.3_Concentration	-0.004	-0.831	0.013	0.14	HMDB0011484	Phosphatidylethanolamines
TG.16.0_35.2_Concentration	0.005	0.71	0.014	0.14	HMDB0011700	Triacylglycerols
L.Lactic.acid_NMR	0.009	2.214	0.014	0.14	HMDB0000190
Hexose_Concentration	0.006	3.708	0.014	0.14	HMDB0000122	Sugars
TG.20.2_32.1_Concentration	0.003	-0.11	0.015	0.14	HMDB0042378	Triacylglycerols
PLA2.Activity.5._MetabolismIndicators	0.002	-0.102	0.015	0.14		Fatty Acids, Glycerophospholipids
PC.38.5_Concentration	-0.002	1.512	0.015	0.14	HMDB0007989	Phosphatidylcholines
PG.22.5_22.6_Concentration	-0.005	-0.59	0.015	0.14		Phosphatidylglycerols
Cer.d18.2.24.0_Concentration	0.004	-0.544	0.015	0.14		Ceramides
TG.17.2_38.6_Concentration	-0.005	-0.199	0.016	0.14		Triacylglycerols
Methanol_NMR	-0.008	0.887	0.016	0.14	HMDB0001875
C14.1_Concentration	-0.004	-1.327	0.016	0.14	HMDB0002014	Acylcarnitines
TG.17.2_36.4_Concentration	-0.003	0.09	0.017	0.15		Triacylglycerols
Cer.d18.1.26.0_Concentration	0.004	-1.401	0.018	0.16	HMDB0004955	Ceramides
TG.18.1_38.7_Concentration	-0.003	-0.067	0.018	0.16	HMDB0043225	Triacylglycerols
PC.O.28.0_Concentration	0.004	-0.761	0.018	0.16	HMDB0029206	Phosphatidylcholines
Pro_Concentration	0.004	2.294	0.018	0.16	HMDB0000162	Aminoacids
X3.Met.His_Concentration	-0.009	0.667	0.019	0.16	HMDB0000479	Aminoacids Related
TG.14.0_38.5_Concentration	-0.004	-0.319	0.019	0.16	HMDB0042177	Triacylglycerols
TG.18.2_32.0_Concentration	0.003	1.555	0.02	0.16	HMDB0005362	Triacylglycerols
PE.P.18.0.22.4_Concentration	-0.007	-0.412	0.02	0.16	HMDB0011391	Phosphatidylethanolamines
PE.42.8_Concentration	-0.005	-1.209	0.02	0.16	HMDB0009309	Phosphatidylethanolamines
Hex2Cer.d18.1.16.0_Concentration	0.004	0.238	0.02	0.16	HMDB0004833	Glycosylceramides
b.Oxidation_MetabolismIndicators	0.003	-0.783	0.02	0.16		Acylcarnitines
Cer.d18.1.22.0_Concentration	0.002	-0.235	0.021	0.16	HMDB0004952	Ceramides
TG.16.0_32.2_Concentration	0.003	1.024	0.021	0.16	HMDB0005376	Triacylglycerols
PA.16.2_18.1_Concentration	0.006	0.298	0.021	0.16		Phosphatidic Acids
PS.40.8_Concentration	-0.003	-0.851	0.021	0.16	HMDB0012406	Phosphatidylserines
TG.16.1_36.1_Concentration	0.003	0.592	0.021	0.16	HMDB0005378	Triacylglycerols
Hex3Cer.d18.1.22.0_Concentration	0.005	-1.159	0.021	0.16	HMDB0004882	Glycosylceramides
Hex3Cer.d18.1.16.0_Concentration	0.004	-0.095	0.022	0.16	HMDB0004879	Glycosylceramides
TG.14.0_36.1_Concentration	0.006	0.35	0.022	0.16	HMDB0042074	Triacylglycerols
PC.O.34.1_Concentration	0.002	0.773	0.022	0.16	HMDB0013426	Phosphatidylcholines
PG.16.1_20.4_Concentration	-0.006	-0.59	0.023	0.16	HMDB0010595	Phosphatidylglycerols
Cer.d18.1.24.1_Concentration	0.003	-0.085	0.023	0.16	HMDB0004953	Ceramides
Sum.of.UFA.LPCs_MetabolismIndicators	-0.002	1.269	0.024	0.16		Glycerophospholipids
PC.O.36.2_Concentration	0.003	0.931	0.024	0.16	HMDB0011243	Phosphatidylcholines
TG.16.0_35.3_Concentration	0.003	0.312	0.024	0.16	HMDB0011701	Triacylglycerols
Taurine.Conjugation.of.DCA_MetabolismIndicators	-0.01	-0.664	0.024	0.16		Bile Acids
PC.O.34.0_Concentration	0.005	-0.1	0.025	0.16	HMDB0013405	Phosphatidylcholines
Hex3Cer.d18.1.18.0_Concentration	0.002	-1.133	0.025	0.16	HMDB0004880	Glycosylceramides
PE.P.16.0.22.4_Concentration	-0.006	-0.248	0.025	0.16	HMDB0011358	Phosphatidylethanolamines
PE.40.8_Concentration	-0.005	-0.584	0.025	0.16	HMDB0009111	Phosphatidylethanolamines
PE.P.16.0.22.5_Concentration	-0.005	0.252	0.025	0.16	HMDB0011359	Phosphatidylethanolamines
Hex2Cer.d18.1.24.1_Concentration	0.003	-0.68	0.027	0.17	HMDB0004837	Glycosylceramides
TG.20.3_36.3_Concentration	-0.005	0.319	0.027	0.17	HMDB0044343	Triacylglycerols
PC.O.38.2_Concentration	0.004	0.095	0.027	0.17	HMDB0013416	Phosphatidylcholines
TG.18.3_38.5_Concentration	-0.005	-0.172	0.028	0.17	HMDB0050761	Triacylglycerols
TG.18.2_31.0_Concentration	0.004	0.178	0.028	0.17	HMDB0043032	Triacylglycerols
p.Cresol.SO4_Concentration	0.003	1.439	0.028	0.17	HMDB0011635	Cresols
TG.18.2_30.1_Concentration	0.003	0.665	0.029	0.17	HMDB0047778	Triacylglycerols
Hex.Cer.d18.1.26.1_Concentration	0.003	-1.315	0.03	0.18	HMDB0004976	Glycosylceramides
PG.16.1_18.1_Concentration	-0.002	-0.212	0.03	0.18	HMDB0010589	Phosphatidylglycerols
Gly.Synthesis_MetabolismIndicators	-0.002	0.238	0.03	0.18		Aminoacids
PG.20.4_22.4_Concentration	-0.005	-0.177	0.031	0.18		Phosphatidylglycerols
TG.18.1_28.1_Concentration	0.004	0.215	0.032	0.19		Triacylglycerols
Sum.of.PUFA.LPCs_MetabolismIndicators	-0.003	1.121	0.032	0.19		Glycerophospholipids
TG.16.0_34.2_Concentration	0.002	2.007	0.032	0.19	HMDB0005362	Triacylglycerols
PE.38.5_Concentration	-0.006	0.471	0.033	0.19	HMDB0008976	Phosphatidylethanolamines
TG.16.0_34.3_Concentration	0.002	1.442	0.033	0.19	HMDB0005379	Triacylglycerols
Sum.of.Asym.and.Sym.Arg.Methylation_MetabolismIndicators	0.002	-1.627	0.033	0.19		Aminoacids, Biogenic Amines
Ratio.of.Acetylcarnitine.to.Carnitine_MetabolismIndicators	0.003	-0.806	0.034	0.19		Acylcarnitines
Choline_Concentration	0.004	1.022	0.034	0.19	HMDB0000097	Vitamins & Cofactors
Trigonelline_Concentration	-0.012	-0.86	0.035	0.19	HMDB0000875	Alkaloids
PE.P.18.0.18.1_Concentration	-0.002	0.041	0.036	0.19	HMDB0011375	Phosphatidylethanolamines
PS.38.5_Concentration	0.002	-0.67	0.036	0.19	HMDB0012394	Phosphatidylserines
GLCA_Concentration	0.006	-1.943	0.036	0.19	HMDB0000698	Bile Acids
PE.38.4_Concentration	-0.005	0.993	0.038	0.2	HMDB0008943	Phosphatidylethanolamines
Gly.Conjugation.of.DCA_MetabolismIndicators	-0.006	-0.064	0.038	0.2		Bile Acids
LPI.20.4_Concentration	-0.004	-1.414	0.039	0.21		Phosphatidylinositols
TG.22.5_34.1_Concentration	-0.003	0.686	0.04	0.21	HMDB0042413	Triacylglycerols
Hex3Cer.d18.1.20.0_Concentration	0.004	-2.203	0.04	0.21	HMDB0004881	Glycosylceramides
TG.16.0_38.5_Concentration	-0.003	0.857	0.04	0.21	HMDB0005385	Triacylglycerols
TG.16.1_34.1_Concentration	0.003	1.593	0.042	0.21	HMDB0005377	Triacylglycerols
SM.44.2_Concentration	0.002	-0.923	0.042	0.21	HMDB0013461	Sphingomyelins
PE.P.16.0.20.4_Concentration	-0.006	0.728	0.043	0.22	HMDB0011352	Phosphatidylethanolamines
Hex.Cer.d18.1.16.0_Concentration	0.002	-0.184	0.044	0.22	HMDB0004971	Glycosylceramides
Cer.d18.2.18.0_Concentration	0.006	-1.313	0.045	0.22		Ceramides
Ratio.of.SG.to.Hexose_MetabolismIndicators	-0.003	-0.959	0.045	0.22		Aminoacids, Sugars
X2.Hydroxybutyric.acid_NMR	0.007	-0.23	0.046	0.23	HMDB0000008
TG.18.0_36.2_Concentration	-0.003	1.28	0.047	0.23	HMDB0005397	Triacylglycerols
LPE.22.6_Concentration	-0.003	-0.429	0.047	0.23	HMDB0011496	Phosphatidylethanolamines
PC.42.2_Concentration	0.002	-0.997	0.048	0.23	HMDB0008092	Phosphatidylcholines
PC.O.32.2_Concentration	0.003	-0.438	0.048	0.23	HMDB0013411	Phosphatidylcholines
PG.20.4_22.3_Concentration	-0.004	-0.745	0.05	0.24		Phosphatidylglycerols
Cer.d18.1.26.1_Concentration	0.004	-1.757	0.051	0.24	HMDB04954	Ceramides
SM.41.2_Concentration	0.003	0.654	0.051	0.24	HMDB0011696	Sphingomyelins
LPI.18.3_Concentration	-0.007	-1.552	0.051	0.24		Phosphatidylinositols
PG.16.3_18.1_Concentration	-0.004	-0.963	0.053	0.24		Phosphatidylglycerols
TG.16.0_30.2_Concentration	0.005	0.153	0.053	0.24	HMDB0042996	Triacylglycerols
PS.38.4_Concentration	-0.004	-1.055	0.053	0.24	HMDB0012383	Phosphatidylserines
TG.20.3_36.4_Concentration	-0.003	-0.088	0.054	0.24	HMDB0010492	Triacylglycerols
TG.14.0_34.3_Concentration	0.002	0.253	0.054	0.24	HMDB0042073	Triacylglycerols
TG.16.1_34.2_Concentration	0.002	1.408	0.055	0.24	HMDB0005379	Triacylglycerols
PG.18.1_20.5_Concentration	-0.002	-1.041	0.056	0.25		Phosphatidylglycerols
Ratio.of.SGA.to.Hexose_MetabolismIndicators	-0.003	-0.706	0.057	0.25		Aminoacids, Sugars
PC.O.36.5_Concentration	-0.002	0.865	0.057	0.25	HMDB0011220	Phosphatidylcholines
TG.16.1_34.0_Concentration	0.003	0.339	0.058	0.25	HMDB0005374	Triacylglycerols
Asn.Synthesis_MetabolismIndicators	-0.003	0.235	0.058	0.25		Aminoacids
PS.40.7_Concentration	-0.004	-0.663	0.058	0.25	HMDB0012395	Phosphatidylserines
TG.20.4_36.3_Concentration	-0.004	0.874	0.058	0.25	HMDB0005462	Triacylglycerols
SM.33.1_Concentration	0.002	0.563	0.06	0.25	HMDB0013462	Sphingomyelins
Hex2Cer.d18.1.20.0_Concentration	-0.003	-1.073	0.06	0.25	HMDB0004835	Glycosylceramides
SM.42.1_Concentration	0.002	1.026	0.061	0.25	HMDB0011697	Sphingomyelins
TG.16.1_32.1_Concentration	0.004	0.769	0.061	0.25	HMDB0005376	Triacylglycerols
TG.22.6_34.3_Concentration	0.005	-0.074	0.061	0.25	HMDB0042449	Triacylglycerols
TG.16.0_40.6_Concentration	-0.003	0.512	0.063	0.26	HMDB0043939	Triacylglycerols
TG.14.0_34.1_Concentration	0.004	1.108	0.063	0.26	HMDB0042275	Triacylglycerols
Glycerol_NMR	0.009	0.485	0.065	0.27	HMDB0000131
TG.16.0_32.1_Concentration	0.003	1.339	0.068	0.28	HMDB0005359	Triacylglycerols
PG.16.0_22.1_Concentration	0.002	-0.543	0.069	0.28		Phosphatidylglycerols
TG.18.3_36.2_Concentration	-0.004	1.031	0.069	0.28	HMDB0010459	Triacylglycerols
TG.17.1_34.1_Concentration	0.004	0.528	0.073	0.29		Triacylglycerols
Cer.d18.1.24.0_Concentration	0.002	0.25	0.073	0.29	HMDB0004956	Ceramides
PC.O.42.3_Concentration	0.002	-0.408	0.073	0.29	HMDB0013458	Phosphatidylcholines
D.Glucose_NMR	0.007	2.647	0.073	0.29	HMDB0000122
Cer.d16.1.22.0_Concentration	-0.003	-0.706	0.075	0.29		Ceramides
Sum.of.PUFA.LPIs_MetabolismIndicators	-0.003	-0.333	0.076	0.3		Phosphatidylinositols
TG.16.0_36.5_Concentration	-0.004	1.023	0.078	0.3	HMDB0005380	Triacylglycerols
Hex3Cer.d18.1.24.1_Concentration	0.003	-0.469	0.079	0.3	HMDB0004883	Glycosylceramides
Symmetrical.Arg.Methylation_MetabolismIndicators	0.002	-1.818	0.08	0.3		Aminoacids, Biogenic Amines
GCDCA_Concentration	-0.006	-0.369	0.08	0.3	HMDB0000637	Bile Acids
PS.36.1_Concentration	-0.005	-1.16	0.082	0.31	HMDB0010163	Phosphatidylserines
Hex2Cer.d18.1.22.0_Concentration	0.002	-0.95	0.082	0.31	HMDB0004836	Glycosylceramides
Sum.of.LCFA.LPCs_MetabolismIndicators	-0.002	1.651	0.084	0.31		Glycerophospholipids
TG.18.1_34.4_Concentration	-0.003	0.567	0.084	0.31	HMDB0042350	Triacylglycerols
Tyrosine_NMR	0.008	-1.532	0.085	0.31	HMDB0000158
DLD.NBS._MetabolismIndicators	0.002	0.295	0.086	0.31		Aminoacids
LPE.18.1_Concentration	-0.004	0.005	0.086	0.31	HMDB0011475	Phosphatidylethanolamines
Cit_Concentration	0.003	1.423	0.086	0.31	HMDB0000904	Aminoacids Related
LPC.20.3_Concentration	-0.003	0.119	0.086	0.31	HMDB0010393	Phosphatidylcholines
Glycine_NMR	0.005	0.531	0.087	0.31	HMDB0000123
TG.18.1_36.1_Concentration	-0.002	1.609	0.091	0.33	HMDB0005383	Triacylglycerols
PC.O.42.2_Concentration	0.002	-0.66	0.091	0.33	HMDB0013438	Phosphatidylcholines
PE.P.16.0.18.1_Concentration	-0.003	-0.032	0.093	0.33	HMDB0011342	Phosphatidylethanolamines
GCA_Concentration	-0.009	-0.876	0.094	0.33	HMDB0000138	Bile Acids
Isobutyric.acid_NMR	-0.005	-0.562	0.094	0.33	HMDB0001873
TG.18.0_32.2_Concentration	0.003	0.104	0.094	0.33	HMDB0044889	Triacylglycerols
SM.41.1_Concentration	0.002	0.814	0.094	0.33	HMDB0011695	Sphingomyelins
PG.18.2_20.5_Concentration	0.002	-1.019	0.095	0.33		Phosphatidylglycerols
PC.38.4_Concentration	-0.002	1.892	0.096	0.33	HMDB0007988	Phosphatidylcholines
PI.18.1_18.1_Concentration	-0.003	-0.37	0.097	0.33		Phosphatidylinositols
Cer.d18.2.23.0_Concentration	0.005	-1.15	0.099	0.34		Ceramides
Sum.of.Dimethylated.Arg_MetabolismIndicators	0.002	-0.068	0.1	0.34		Biogenic Amines
PE.40.7_Concentration	-0.004	0.05	0.1	0.34	HMDB0009078	Phosphatidylethanolamines
SDMA_Concentration	0.004	-0.48	0.1	0.34	HMDB0003334	Aminoacids Related
PC.O.40.3_Concentration	0.002	-0.188	0.1	0.34	HMDB0013445	Phosphatidylcholines
TG.20.4_36.4_Concentration	-0.004	0.459	0.1	0.34	HMDB0005392	Triacylglycerols
TG.16.0_32.3_Concentration	0.003	0.219	0.1	0.34	HMDB0047778	Triacylglycerols
Leu_Concentration	0.003	2.002	0.1	0.34	HMDB0000687	Aminoacids
TG.16.1_32.0_Concentration	0.004	0.572	0.1	0.34	HMDB0005359	Triacylglycerols
Sum.of.VLCFA.SMs_MetabolismIndicators	0.001	1.181	0.11	0.34		Sphingolipids
Hex.Cer.d18.2.18.0_Concentration	-0.004	-2.05	0.11	0.34		Glycosylceramides
Hex.Cer.d18.2.24.0_Concentration	0.004	-0.482	0.11	0.35		Glycosylceramides
PI.18.0_20.4_Concentration	-0.002	0.844	0.11	0.35	HMDB0009815	Phosphatidylinositols
TG.18.1_36.0_Concentration	-0.003	0.436	0.11	0.35	HMDB0005381	Triacylglycerols
TG.18.1_33.1_Concentration	0.003	1.038	0.11	0.35	HMDB0011707	Triacylglycerols
Cer.d18.2.14.0_Concentration	0.003	-2.403	0.11	0.35		Ceramides
TG.18.2_33.0_Concentration	0.002	0.195	0.11	0.35	HMDB0011703	Triacylglycerols
MG.22.6_Concentration	0.011	-0.51	0.11	0.35	HMDB0011557	Monoacylglycerols
Sum.of.OC.FA.SMs_MetabolismIndicators	0.001	0.98	0.11	0.35		Sphingolipids
PI.16.0_20.3_Concentration	0.002	-0.713	0.11	0.35	HMDB0009788	Phosphatidylinositols
PC.O.40.2_Concentration	0.003	0.009	0.12	0.36	HMDB0013437	Phosphatidylcholines
TG.20.3_34.2_Concentration	-0.003	0.586	0.12	0.36	HMDB0042583	Triacylglycerols
GUDCA_Concentration	-0.009	-1.203	0.12	0.36	HMDB0000708	Bile Acids
TG.20.4_32.0_Concentration	-0.003	0.402	0.12	0.36	HMDB0005363	Triacylglycerols
TG.16.0_38.4_Concentration	-0.002	0.78	0.12	0.36	HMDB0005370	Triacylglycerols
PE.35.2_Concentration	0.003	-0.495	0.12	0.36	HMDB0008901	Phosphatidylethanolamines
TG.20.2_34.3_Concentration	-0.003	-0.365	0.12	0.37	HMDB0044292	Triacylglycerols
Aspartate_NMR	-0.004	-0.527	0.12	0.37	HMDB0000191
PE.34.1_Concentration	-0.003	0.152	0.12	0.37	HMDB0008834	Phosphatidylethanolamines
TG.16.1_32.2_Concentration	0.003	0.291	0.12	0.37	HMDB0005432	Triacylglycerols
TG.22.6_34.2_Concentration	0.005	0.663	0.13	0.37	HMDB0042599	Triacylglycerols
TG.17.0_36.4_Concentration	0.002	0.171	0.13	0.38		Triacylglycerols
PG.16.0_18.3_Concentration	0.002	-0.075	0.13	0.38	HMDB0010576	Phosphatidylglycerols
Carnitine_NMR	-0.003	-0.253	0.13	0.39	HMDB0000062
PE.38.7_Concentration	-0.004	-0.528	0.14	0.4	HMDB0008979	Phosphatidylethanolamines
TG.16.1_36.3_Concentration	-0.002	1.475	0.14	0.4	HMDB0005440	Triacylglycerols
PC.O.40.1_Concentration	-0.002	-0.236	0.14	0.4	HMDB0013433	Phosphatidylcholines
TG.17.2_38.7_Concentration	-0.003	-0.779	0.14	0.4		Triacylglycerols
SM.43.1_Concentration	0.002	-0.3	0.14	0.4	HMDB0013469	Sphingomyelins
TG.18.2_35.3_Concentration	0.002	0.006	0.14	0.41	HMDB0043406	Triacylglycerols
Creatine_NMR	0.007	-0.248	0.14	0.41	HMDB0000064
Cer.d18.1.25.0_Concentration	0.002	-0.61	0.14	0.41	HMDB0004957	Ceramides
PG.18.1_22.0_Concentration	-0.002	-0.959	0.14	0.41		Phosphatidylglycerols
TG.18.3_36.4_Concentration	-0.006	0.494	0.15	0.43	HMDB0010489	Triacylglycerols
TG.18.3_36.1_Concentration	-0.002	0.379	0.15	0.44	HMDB0045897	Triacylglycerols
TG.16.0_36.2_Concentration	-0.001	2.416	0.16	0.44	HMDB0005369	Triacylglycerols
Acetone_NMR	0.004	-0.652	0.16	0.45	HMDB0001659
TG.18.2_38.4_Concentration	-0.003	0.533	0.16	0.45	HMDB0005412	Triacylglycerols
Ratio.of.HArg.to.ADMA_MetabolismIndicators	0.002	0.36	0.16	0.45		Aminoacids Related, Biogenic Amines
TG.18.1_36.3_Concentration	-0.003	2.165	0.16	0.45	HMDB0005455	Triacylglycerols
Dimethyl.sulfone_NMR	0.006	-0.709	0.16	0.45	HMDB0004983
Hex.Cer.d16.1.24.0_Concentration	-0.002	-1.889	0.16	0.45		Glycosylceramides
Valine_NMR	0.008	0.392	0.17	0.46	HMDB0000883
PC.32.3_Concentration	0.003	-0.636	0.17	0.46	HMDB0007876	Phosphatidylcholines
X1.Methylhistidine_NMR	-0.005	0.433	0.17	0.46	HMDB0000001
L.Threonine_NMR	-0.01	-0.254	0.17	0.47	HMDB0000167
TG.17.2_34.2_Concentration	-0.003	-0.306	0.18	0.47		Triacylglycerols
TG.18.3_36.3_Concentration	-0.004	0.971	0.18	0.47	HMDB0044287	Triacylglycerols
PC.O.38.1_Concentration	0.004	-0.43	0.18	0.47	HMDB0013408	Phosphatidylcholines
NOS.activity_MetabolismIndicators	0.002	-0.505	0.18	0.47		Aminoacids
Pyruvic.acid_NMR	-0.006	0.14	0.18	0.48	HMDB0000243
PI.18.1_20.5_Concentration	0.002	-1.504	0.18	0.48		Phosphatidylinositols
TG.20.4_32.2_Concentration	-0.004	-0.084	0.18	0.49	HMDB0005436	Triacylglycerols
PI.16.0_16.0_Concentration	0.002	-0.586	0.19	0.49	HMDB0009778	Phosphatidylinositols
Sum.of.MUFA.LPCs_MetabolismIndicators	-0.002	0.922	0.19	0.49		Glycerophospholipids
PC.42.1_Concentration	0.003	-0.853	0.19	0.49	HMDB0008059	Phosphatidylcholines
TG.18.2_38.5_Concentration	-0.003	0.603	0.19	0.49	HMDB0005462	Triacylglycerols
TDCA_Concentration	-0.007	-1.446	0.19	0.49	HMDB0000896	Bile Acids
TG.20.5_34.2_Concentration	0.002	0.268	0.19	0.49	HMDB0042597	Triacylglycerols
TG.16.0_40.8_Concentration	0.003	0.11	0.19	0.5	HMDB0005392	Triacylglycerols
Cer.d16.1.24.0_Concentration	-0.002	-0.915	0.19	0.5		Ceramides
PE.38.6_Concentration	-0.004	0.644	0.2	0.52	HMDB0008946	Phosphatidylethanolamines
TCDCA_Concentration	-0.007	-1.464	0.2	0.52	HMDB0000951	Bile Acids
PC.40.5_Concentration	-0.002	0.715	0.2	0.52	HMDB0008055	Phosphatidylcholines
TG.18.0_34.2_Concentration	0.002	1.052	0.2	0.52	HMDB0005369	Triacylglycerols
TG.17.1_34.3_Concentration	0.001	-0.215	0.21	0.52		Triacylglycerols
LPC.17.0_Concentration	0.002	0.056	0.21	0.52	HMDB0012108	Phosphatidylcholines
Hex.Cer.d18.2.22.0_Concentration	0.002	-0.573	0.21	0.52		Glycosylceramides
PC.30.0_Concentration	0.003	0.338	0.21	0.52	HMDB0007869	Phosphatidylcholines
TG.20.4_34.3_Concentration	-0.004	0.221	0.21	0.52	HMDB0005447	Triacylglycerols
Cer.d18.1.23.0_Concentration	0.002	-0.171	0.21	0.52	HMDB0000950	Ceramides
TG.16.0_36.6_Concentration	-0.003	-0.059	0.21	0.52	HMDB0042149	Triacylglycerols
TG.18.2_35.2_Concentration	0.002	0.582	0.21	0.52		Triacylglycerols
PA.18.2_20.1_Concentration	0.002	-0.223	0.21	0.52	HMDB0114959	Phosphatidic Acids
Cortisol_Concentration	0.003	-0.987	0.21	0.52	HMDB0000063	Hormones
PI.18.0_18.0_Concentration	0.003	-0.601	0.21	0.52	HMDB0009808	Phosphatidylinositols
TG.17.1_38.7_Concentration	0.002	-1.34	0.22	0.52		Triacylglycerols
TG.18.2_33.2_Concentration	0.003	0.286	0.22	0.52	HMDB0011711	Triacylglycerols
Ratio.of.DHA.to.AA_MetabolismIndicators	0.003	-0.85	0.22	0.52		Fatty Acids
TG.18.1_31.0_Concentration	0.002	0.401	0.22	0.52	HMDB0043026	Triacylglycerols
LDH.Activity_MetabolismIndicators	0.002	-0.312	0.22	0.52		Carboxylic Acids, Sugars
CE.20.4_Concentration	-0.003	2.411	0.22	0.52	HMDB0006726	Cholesterol Esters
PC.40.3_Concentration	0.002	-0.649	0.22	0.53	HMDB0008086	Phosphatidylcholines
TG.18.3_32.1_Concentration	-0.002	0.598	0.22	0.53	HMDB0042377	Triacylglycerols
PG.16.0_20.5_Concentration	-0.002	-0.727	0.23	0.53		Phosphatidylglycerols
Thr_Concentration	0.002	1.995	0.23	0.54	HMDB0000167	Aminoacids
TG.18.3_33.2_Concentration	-0.002	-1.075	0.23	0.54	HMDB0043410	Triacylglycerols
PC.O.44.6_Concentration	0.002	-0.17	0.23	0.54	HMDB0013450	Phosphatidylcholines
TG.18.3_32.0_Concentration	-0.002	0.529	0.23	0.54	HMDB0010417	Triacylglycerols
TG.22.6_34.1_Concentration	0.003	0.772	0.23	0.54	HMDB0042419	Triacylglycerols
PLA2.Activity.4._MetabolismIndicators	0.001	-0.296	0.23	0.54		Fatty Acids, Glycerophospholipids
TG.20.5_34.0_Concentration	0.005	-0.57	0.23	0.54	HMDB0042207	Triacylglycerols
Fischer.Ratio_MetabolismIndicators	0.001	0.113	0.23	0.54		Aminoacids
PG.17.1_18.1_Concentration	0.002	-1.229	0.23	0.54		Phosphatidylglycerols
PE.44.11_Concentration	0.002	-1.135	0.24	0.54		Phosphatidylethanolamines
TG.18.2_38.6_Concentration	0.002	0.277	0.24	0.54	HMDB0005475	Triacylglycerols
PA.18.2_20.0_Concentration	0.002	0.04	0.24	0.54	HMDB0114958	Phosphatidic Acids
PC.O.34.2_Concentration	0.002	0.819	0.24	0.54	HMDB0011151	Phosphatidylcholines
TG.18.1_34.3_Concentration	-0.002	1.65	0.24	0.54	HMDB0005440	Triacylglycerols
PC.34.4_Concentration	-0.003	-0.116	0.24	0.54	HMDB0007883	Phosphatidylcholines
PC.36.0_Concentration	-0.002	-0.292	0.24	0.54	HMDB0007886	Phosphatidylcholines
TG.18.2_36.5_Concentration	-0.004	0.623	0.24	0.54	HMDB0005447	Triacylglycerols
PG.18.1_22.5_Concentration	-0.001	-0.345	0.25	0.54		Phosphatidylglycerols
TG.20.3_34.3_Concentration	-0.002	-0.163	0.25	0.54	HMDB0042613	Triacylglycerols
PG.16.1_16.1_Concentration	0.003	-1.404	0.25	0.54	HMDB0010586	Phosphatidylglycerols
TG.16.1_38.4_Concentration	-0.002	-0.031	0.25	0.54	HMDB0005426	Triacylglycerols
PE.36.1_Concentration	-0.002	0.129	0.25	0.54	HMDB0008874	Phosphatidylethanolamines
PA.18.2_18.2_Concentration	0.004	-0.926	0.25	0.54	HMDB0114954	Phosphatidic Acids
Hex.Cer.d18.1.20.0_Concentration	0.002	-0.835	0.25	0.54	HMDB0004973	Glycosylceramides
PI.16.0_18.1_Concentration	-0.002	-0.226	0.25	0.55	HMDB0009783	Phosphatidylinositols
Sum.of.Solely.Ketogenic.AAs_MetabolismIndicators	0.002	1.811	0.25	0.55		Aminoacids
HArg_Concentration	0.004	0.158	0.25	0.55	HMDB0000670	Aminoacids Related
TG.18.1_36.4_Concentration	-0.003	1.703	0.25	0.55	HMDB0005385	Triacylglycerols
PG.18.2_22.3_Concentration	0.002	-0.225	0.26	0.55		Phosphatidylglycerols
PA.18.1_22.3_Concentration	0.003	-0.239	0.26	0.55		Phosphatidic Acids
PE.P.18.1.20.4_Concentration	-0.003	0.769	0.26	0.56		Phosphatidylethanolamines
C2_Concentration	0.002	0.566	0.27	0.56	HMDB0000201	Acylcarnitines
TG.20.4_30.0_Concentration	-0.004	-0.143	0.27	0.56	HMDB0043013	Triacylglycerols
LPE.18.0_Concentration	-0.002	0.072	0.27	0.56	HMDB0011129	Phosphatidylethanolamines
CE.16.0_Concentration	0.002	2.431	0.27	0.56	HMDB0000885	Cholesterol Esters
PG.18.2_18.3_Concentration	0.002	-1.272	0.27	0.56	HMDB0010651	Phosphatidylglycerols
PC.32.1_Concentration	0.002	0.891	0.27	0.56	HMDB0007872	Phosphatidylcholines
HArg.Synthesis_MetabolismIndicators	0.002	-1.707	0.27	0.56		Aminoacids, Aminoacids Related
TG.20.1_34.1_Concentration	-0.001	0.344	0.27	0.57	HMDB0005383	Triacylglycerols
PI.16.0_17.0_Concentration	0.002	-0.448	0.27	0.57		Phosphatidylinositols
TG.20.4_34.2_Concentration	-0.003	1.088	0.28	0.57	HMDB0005391	Triacylglycerols
TG.18.1_30.1_Concentration	0.003	1.01	0.28	0.57	HMDB0047772	Triacylglycerols
TG.16.1_34.3_Concentration	0.002	0.671	0.28	0.57	HMDB0005435	Triacylglycerols
TG.18.1_36.6_Concentration	-0.003	-0.034	0.28	0.57	HMDB0042359	Triacylglycerols
OTC.Deficiency.NBS._MetabolismIndicators	0.002	0.211	0.28	0.57		Aminoacids
PE.36.3_Concentration	-0.003	0.314	0.28	0.57	HMDB0008876	Phosphatidylethanolamines
C18.1_Concentration	0.002	-1.193	0.28	0.57	HMDB0005065	Acylcarnitines
TG.18.1_33.0_Concentration	0.002	0.493	0.29	0.59	HMDB0043055	Triacylglycerols
PE.P.16.0.18.2_Concentration	-0.002	0.434	0.29	0.59	HMDB0011343	Phosphatidylethanolamines
PS.40.5_Concentration	-0.002	-1.468	0.29	0.59	HMDB0112420	Phosphatidylserines
TG.22.5_32.0_Concentration	-0.001	-0.136	0.29	0.59	HMDB0042173	Triacylglycerols
TG.18.2_33.1_Concentration	0.001	0.704	0.29	0.59	HMDB0011708	Triacylglycerols
TG.16.0_35.1_Concentration	0.002	0.445	0.3	0.59	HMDB0043028	Triacylglycerols
TG.18.1_36.5_Concentration	-0.003	0.948	0.3	0.59	HMDB0005441	Triacylglycerols
SPBP.d17.1_Concentration	0.002	-0.694	0.3	0.59		Sphingoid Bases
Sum.of.EC.FA.SMs_MetabolismIndicators	0.001	1.624	0.3	0.59		Sphingolipids
TG.18.2_28.0_Concentration	0.004	0.209	0.3	0.59	HMDB0042076	Triacylglycerols
PC.O.44.3_Concentration	0.001	-1.175	0.3	0.59	HMDB0013449	Phosphatidylcholines
TG.20.4_35.3_Concentration	-0.003	-1.332	0.3	0.59	HMDB0043326	Triacylglycerols
PC.40.4_Concentration	-0.002	0.252	0.3	0.59	HMDB0008054	Phosphatidylcholines
TG.18.1_32.1_Concentration	0.002	1.915	0.3	0.59	HMDB0005377	Triacylglycerols
TG.16.0_38.3_Concentration	-0.001	0.65	0.3	0.59	HMDB0005389	Triacylglycerols
SM.44.1_Concentration	0.002	-1.236	0.3	0.59	HMDB0011698	Sphingomyelins
LPI.18.2_Concentration	-0.003	-0.791	0.31	0.59		Phosphatidylinositols
TG.20.4_32.1_Concentration	-0.003	0.455	0.31	0.59	HMDB0005380	Triacylglycerols
PS.36.4_Concentration	-0.001	-0.781	0.31	0.59	HMDB0012361	Phosphatidylserines
PLA2.Activity.2._MetabolismIndicators	0.001	-0.183	0.31	0.59		Fatty Acids, Glycerophospholipids
Sum.of.PUFA.PCs.O_MetabolismIndicators	-0.001	1.417	0.31	0.59		Glycerophospholipids
Ratio.of.Pro.to.Cit_MetabolismIndicators	0.001	0.508	0.31	0.59		Aminoacids
PG.18.2_22.4_Concentration	0.002	0.397	0.31	0.59	HMDB0010656	Phosphatidylglycerols
PC.O.28.1_Concentration	0.002	-0.702	0.31	0.59	HMDB0029221	Phosphatidylcholines
TG.18.0_34.3_Concentration	0.001	0.334	0.31	0.59	HMDB0005425	Triacylglycerols
PE.44.7_Concentration	0.002	-1.282	0.31	0.59		Phosphatidylethanolamines
PG.17.0_18.1_Concentration	-0.003	-1.559	0.31	0.6		Phosphatidylglycerols
L.Proline_NMR	0.002	0.851	0.32	0.6	HMDB0000162
TG.20.4_36.5_Concentration	-0.004	-0.184	0.32	0.6	HMDB0005448	Triacylglycerols
PI.18.1_20.0_Concentration	0.004	-0.957	0.32	0.6		Phosphatidylinositols
TG.16.0_33.1_Concentration	0.002	0.506	0.32	0.6		Triacylglycerols
PG.18.1_18.2_Concentration	0.002	-0.12	0.32	0.6	HMDB0010635	Phosphatidylglycerols
Ile_Concentration	0.002	1.762	0.32	0.6	HMDB0000172	Aminoacids
LPC.14.0_Concentration	0.002	0.662	0.33	0.61	HMDB0010379	Phosphatidylcholines
Tyr_Concentration	0.002	1.787	0.33	0.61	HMDB0000158	Aminoacids
DG.18.1_18.2_Concentration	0.002	0.782	0.33	0.61	HMDB0007219	Diacylglycerols
TG.18.2_36.4_Concentration	-0.004	1.376	0.33	0.61	HMDB0005391	Triacylglycerols
CE.20.5_Concentration	0.003	1.674	0.33	0.61	HMDB0006731	Cholesterol Esters
Tryptophan_NMR	-0.004	-1.011	0.33	0.61	HMDB0000929
TG.18.3_38.6_Concentration	-0.002	-0.549	0.33	0.61	HMDB0053582	Triacylglycerols
LPE.P.18.0_Concentration	-0.002	-0.668	0.33	0.61		Phosphatidylethanolamines
TG.18.0_38.7_Concentration	-0.002	-0.608	0.33	0.61	HMDB0063278	Triacylglycerols
PC.O.32.1_Concentration	0.001	0.198	0.34	0.61	HMDB0007896	Phosphatidylcholines
TG.20.3_34.1_Concentration	-0.002	0.744	0.34	0.61	HMDB0042403	Triacylglycerols
PE.P.18.0.20.3_Concentration	-0.002	-0.148	0.34	0.61	HMDB0011384	Phosphatidylethanolamines
Acetic.acid_NMR	0.002	-0.417	0.34	0.61	HMDB0000042
PG.18.0_18.2_Concentration	-0.001	-1.333	0.34	0.61	HMDB0010605	Phosphatidylglycerols
PG.18.2_22.0_Concentration	0.002	-0.651	0.34	0.61		Phosphatidylglycerols
TG.16.0_38.2_Concentration	-0.001	0.417	0.34	0.61	HMDB0005383	Triacylglycerols
PI.16.0_17.1_Concentration	0.001	-0.553	0.34	0.61		Phosphatidylinositols
TG.18.0_32.1_Concentration	0.002	0.48	0.35	0.62	HMDB0005374	Triacylglycerols
PA.16.0_19.2_Concentration	0.001	-0.167	0.35	0.62		Phosphatidic Acids
Sum.of.SMs_MetabolismIndicators	0.001	1.67	0.35	0.62		Sphingolipids
CE.22.6_Concentration	0.001	1.474	0.35	0.62	HMDB0006733	Cholesterol Esters
TG.20.3_32.1_Concentration	-0.003	0.087	0.35	0.62	HMDB0042349	Triacylglycerols
TG.22.4_34.2_Concentration	-0.003	0.082	0.35	0.62	HMDB0042592	Triacylglycerols
PE.40.3_Concentration	-0.001	-1.048	0.35	0.62	HMDB0009074	Phosphatidylethanolamines
TG.18.3_34.3_Concentration	-0.002	0.327	0.36	0.63	HMDB0042553	Triacylglycerols
TG.18.2_34.0_Concentration	0.002	1.21	0.36	0.63	HMDB0005369	Triacylglycerols
Cer.d16.1.20.0_Concentration	-0.002	-1.317	0.36	0.63		Ceramides
TG.18.1_35.2_Concentration	0.001	0.861	0.36	0.63	HMDB0043237	Triacylglycerols
PS.36.5_Concentration	0.001	-0.354	0.36	0.63	HMDB0012372	Phosphatidylserines
PC.38.3_Concentration	0.002	1.504	0.37	0.63	HMDB0008020	Phosphatidylcholines
Sum.of.LCFA.SMs_MetabolismIndicators	0.001	1.543	0.37	0.63		Sphingolipids
CE.18.3_Concentration	-0.002	1.737	0.37	0.64	HMDB0010369	Cholesterol Esters
Ethanol_NMR	-0.01	1.407	0.37	0.64	HMDB0000108
TG.20.4_34.0_Concentration	-0.001	0.17	0.37	0.64	HMDB0005370	Triacylglycerols
TMAO_Concentration	0.003	0.616	0.37	0.64	HMDB0000925	Amine Oxides
Acetoacetate_NMR	0.003	-0.343	0.37	0.64	HMDB0000060
GABA.Synthesis_MetabolismIndicators	0.001	-1.972	0.38	0.64		Aminoacids, Biogenic Amines
TG.16.0_38.6_Concentration	-0.002	0.578	0.38	0.64	HMDB0005391	Triacylglycerols
TG.20.1_30.1_Concentration	-0.004	-0.938	0.38	0.65	HMDB0042312	Triacylglycerols
PC.O.42.4_Concentration	0.001	-0.292	0.38	0.65	HMDB0013448	Phosphatidylcholines
CerP.d18.1.16.0_Concentration	0.002	-0.033	0.38	0.65	HMDB0010700	Ceramides
PC.42.4_Concentration	0.001	-1.021	0.38	0.65	HMDB0008191	Phosphatidylcholines
TG.17.0_34.1_Concentration	0.002	0.412	0.39	0.65		Triacylglycerols
PC.36.5_Concentration	0.002	0.991	0.39	0.65	HMDB0007984	Phosphatidylcholines
TG.18.1_32.2_Concentration	0.001	1.363	0.39	0.65	HMDB0005433	Triacylglycerols
PG.22.6_22.6_Concentration	-0.002	-0.538	0.39	0.65	HMDB0116605	Phosphatidylglycerols
PE.38.0_Concentration	0.001	-0.371	0.39	0.65	HMDB0008940	Phosphatidylethanolamines
TG.16.0_38.7_Concentration	0.002	-0.112	0.4	0.66	HMDB0063700	Triacylglycerols
PE.P.18.1.22.6_Concentration	-0.002	0.413	0.4	0.66	HMDB0011460	Phosphatidylethanolamines
PG.18.1_22.3_Concentration	0.001	-0.906	0.4	0.66		Phosphatidylglycerols
TG.20.3_36.5_Concentration	-0.002	-0.689	0.4	0.66	HMDB0042443	Triacylglycerols
PC.32.2_Concentration	0.003	0.207	0.4	0.66	HMDB0007874	Phosphatidylcholines
SPBP.d16.1_Concentration	0.002	-0.724	0.4	0.66	HMDB0060061	Sphingoid Bases
TLCA_Concentration	-0.003	-2.605	0.41	0.67	HMDB0000722	Bile Acids
Hex.Cer.d18.2.16.0_Concentration	0.002	-2.339	0.41	0.67		Glycosylceramides
IDO.Activity_MetabolismIndicators	0.002	-1.125	0.41	0.68		Aminoacids, Aminoacids Related
TG.20.5_36.3_Concentration	-0.001	0.106	0.42	0.68	HMDB0044189	Triacylglycerols
GABR_MetabolismIndicators	-0.002	-0.173	0.42	0.68		Aminoacids
AABA_Concentration	-0.002	0.899	0.42	0.68	HMDB0000452	Aminoacids Related
Hex.Cer.d18.1.22.0_Concentration	0.001	0.244	0.42	0.68	HMDB0004974	Glycosylceramides
L.Histidine_NMR	0.006	-0.636	0.42	0.68	HMDB0000177
PC.34.3_Concentration	0.001	0.902	0.42	0.68	HMDB0007974	Phosphatidylcholines
PG.18.2_22.1_Concentration	0.001	-0.968	0.43	0.68		Phosphatidylglycerols
PC.O.36.4_Concentration	-0.001	1.041	0.43	0.68	HMDB0013407	Phosphatidylcholines
TG.14.0_38.4_Concentration	-0.001	-0.309	0.43	0.69	HMDB0042142	Triacylglycerols
TG.18.3_30.0_Concentration	-0.002	-0.108	0.43	0.69	HMDB0043004	Triacylglycerols
TG.20.4_33.2_Concentration	-0.002	-0.602	0.43	0.69	HMDB0043413	Triacylglycerols
TG.18.2_36.3_Concentration	-0.002	1.798	0.44	0.69	HMDB0005461	Triacylglycerols
CPS.Deficiency.NBS._MetabolismIndicators	0.001	-0.332	0.44	0.69		Aminoacids
PA.16.1_18.2_Concentration	0.003	-0.978	0.44	0.69	HMDB0114856	Phosphatidic Acids
PI.18.2_20.0_Concentration	0.005	-1.235	0.44	0.69	HMDB0009851	Phosphatidylinositols
L.Arginine_NMR	-0.011	-0.505	0.44	0.69	HMDB0000517
LPG.18.2_Concentration	0.003	-1.556	0.44	0.69		Phosphatidylglycerols
TG.20.2_34.1_Concentration	0.001	0.415	0.44	0.69	HMDB0042408	Triacylglycerols
MMA.NBS._MetabolismIndicators	0.001	-1.673	0.44	0.69		Acylcarnitines
Hex2Cer.d18.1.14.0_Concentration	0.001	-0.847	0.44	0.69		Glycosylceramides
PA.18.1_18.1_Concentration	-0.002	-0.516	0.44	0.69	HMDB0007865	Phosphatidic Acids
PC.38.0_Concentration	0.002	0.114	0.45	0.69	HMDB0007893	Phosphatidylcholines
Cit.Synthesis_MetabolismIndicators	-0.001	-0.443	0.45	0.69		Aminoacids
Hex.Cer.d18.1.24.0_Concentration	0.001	-0.088	0.45	0.69	HMDB0004978	Glycosylceramides
MG.18.2_Concentration	0.003	0.184	0.45	0.69		Monoacylglycerols
L.Ornithine_NMR	-0.005	-0.599	0.45	0.69	HMDB0000214
PG.18.1_18.3_Concentration	-0.001	-1.126	0.45	0.7	HMDB0010636	Phosphatidylglycerols
PI.14.0_18.1_Concentration	0.001	-0.811	0.45	0.7		Phosphatidylinositols
PG.18.0_18.1_Concentration	-0.001	-1.151	0.46	0.7	HMDB0010604	Phosphatidylglycerols
PE.P.18.1.20.5_Concentration	0.003	-0.436	0.46	0.7		Phosphatidylethanolamines
TCA_Concentration	-0.005	-1.481	0.46	0.7	HMDB0000036	Bile Acids
PC.O.38.5_Concentration	-0.001	1.04	0.46	0.7	HMDB0011253	Phosphatidylcholines
p.Cresol.SO4.Synthesis_MetabolismIndicators	0.001	-0.369	0.46	0.7		Aminoacids, Cresols
TG.18.1_35.3_Concentration	-0.001	0.313	0.46	0.7	HMDB0043232	Triacylglycerols
PE.38.1_Concentration	-0.001	-0.494	0.46	0.7	HMDB0008941	Phosphatidylethanolamines
PG.18.2_18.4_Concentration	0.001	-1.272	0.46	0.7		Phosphatidylglycerols
TG.18.3_34.0_Concentration	-0.001	0.195	0.47	0.7	HMDB0043927	Triacylglycerols
Sum.of.VLCFA.Cer_MetabolismIndicators	0.001	0.623	0.47	0.7		Ceramides, Lipids
PC.42.5_Concentration	-0.001	-0.862	0.47	0.7	HMDB0008287	Phosphatidylcholines
TG.18.2_32.2_Concentration	0.001	1.036	0.47	0.7	HMDB0005435	Triacylglycerols
PG.15.0_18.1_Concentration	-0.003	-1.678	0.47	0.7		Phosphatidylglycerols
X3.Hydroxybutyric.acid_NMR	0.002	0.257	0.48	0.71	HMDB0000357
TG.18.2_34.4_Concentration	-0.001	0.248	0.48	0.71	HMDB0042530	Triacylglycerols
TG.16.1_38.5_Concentration	-0.002	0.007	0.48	0.71	HMDB0005441	Triacylglycerols
PC.O.36.3_Concentration	0.001	0.617	0.48	0.71	HMDB0013425	Phosphatidylcholines
PI.18.0_20.3_Concentration	0.001	-0.061	0.49	0.72	HMDB0009814	Phosphatidylinositols
Hex.Cer.d16.1.22.0_Concentration	-0.002	-1.806	0.49	0.72		Glycosylceramides
PE.35.3_Concentration	-0.001	-0.41	0.49	0.72	HMDB0008903	Phosphatidylethanolamines
PE.36.2_Concentration	-0.001	0.797	0.5	0.73	HMDB0008843	Phosphatidylethanolamines
Ind.SO4_Concentration	0.002	0.826	0.5	0.73	HMDB0000682	Indoles Derivatives
AABA.Synthesis_MetabolismIndicators	-0.001	-0.904	0.5	0.73		Aminoacids, Aminoacids Related
SPBP.d18.1_Concentration	0.001	-0.478	0.5	0.73	HMDB0000277	Sphingoid Bases
PC.O.40.6_Concentration	0.001	0.346	0.5	0.73	HMDB0013422	Phosphatidylcholines
PE.P.18.1.18.2_Concentration	0.001	0.416	0.5	0.73		Phosphatidylethanolamines
PC.O.42.1_Concentration	-0.001	-0.742	0.5	0.73	HMDB0013434	Phosphatidylcholines
DG.18.2_18.2_Concentration	0.002	0.674	0.51	0.73	HMDB0007248	Diacylglycerols
PI.16.1_18.1_Concentration	0.001	-0.285	0.51	0.73	HMDB0009801	Phosphatidylinositols
PC.O.38.4_Concentration	-0.001	0.95	0.52	0.74	HMDB0013420	Phosphatidylcholines
Kynurenine_Concentration	0.001	0.184	0.52	0.74	HMDB0000684	Aminoacids Related
PG.16.0_18.1_Concentration	-0.002	-0.946	0.52	0.74	HMDB0010573	Phosphatidylglycerols
PA.17.1_18.1_Concentration	0.001	-0.759	0.52	0.74		Phosphatidic Acids
TG.18.0_36.5_Concentration	-0.001	0.046	0.52	0.75	HMDB0005426	Triacylglycerols
PE.P.18.0.22.6_Concentration	-0.001	0.731	0.52	0.75	HMDB0011394	Phosphatidylethanolamines
TG.18.1_34.2_Concentration	-0.001	2.489	0.53	0.75	HMDB0005384	Triacylglycerols
Isopropyl.alcohol_NMR	-0.007	1.943	0.53	0.75	HMDB0000863
PI.17.1_18.2_Concentration	0.001	1.076	0.53	0.75		Phosphatidylinositols
PA.18.0_18.1_Concentration	0.001	-0.232	0.54	0.76	HMDB0114926	Phosphatidic Acids
PA.18.1_20.0_Concentration	0.001	-0.353	0.54	0.76	HMDB0114931	Phosphatidic Acids
PI.18.1_18.3_Concentration	-0.001	-1.303	0.54	0.76	HMDB0009839	Phosphatidylinositols
TG.18.1_34.1_Concentration	-0.001	2.645	0.54	0.76	HMDB0005382	Triacylglycerols
Orn.Synthesis_MetabolismIndicators	0.001	-0.16	0.54	0.76		Aminoacids
TG.17.1_36.4_Concentration	0.001	-0.139	0.55	0.76		Triacylglycerols
TG.22.5_32.1_Concentration	-0.001	-0.051	0.55	0.76	HMDB0044073	Triacylglycerols
Choline_NMR	-0.002	-1.267	0.55	0.77	HMDB0000097
PE.P.16.0.20.3_Concentration	-0.001	-0.305	0.55	0.77	HMDB0011351	Phosphatidylethanolamines
TG.20.3_32.0_Concentration	-0.001	-0.017	0.55	0.77	HMDB0042163	Triacylglycerols
PI.18.1_22.1_Concentration	0.002	-1.001	0.55	0.77		Phosphatidylinositols
PC.O.30.0_Concentration	0.001	-0.767	0.55	0.77	HMDB0013341	Phosphatidylcholines
Sum.of.BCAAs_MetabolismIndicators	0.001	1.892	0.56	0.77		Aminoacids
PC.O.38.3_Concentration	0.001	0.491	0.56	0.77	HMDB0013431	Phosphatidylcholines
Trp_Concentration	-0.001	1.588	0.56	0.77	HMDB0000929	Aminoacids
PE.36.0_Concentration	0.001	-0.536	0.56	0.77	HMDB0008841	Phosphatidylethanolamines
Succinate_NMR	-0.002	-0.342	0.56	0.77	HMDB0000254
PG.18.1_22.4_Concentration	0.001	-0.429	0.57	0.78	HMDB0010641	Phosphatidylglycerols
TG.20.5_36.2_Concentration	-0.001	0.163	0.57	0.78	HMDB0010464	Triacylglycerols
TG.18.1_33.2_Concentration	0.001	0.597	0.57	0.78	HMDB0011708	Triacylglycerols
PI.16.1_18.0_Concentration	0.004	-0.501	0.57	0.78	HMDB0009799	Phosphatidylinositols
TG.20.3_32.2_Concentration	-0.001	-0.281	0.58	0.78	HMDB0042523	Triacylglycerols
PE.38.3_Concentration	-0.001	-0.021	0.58	0.78	HMDB0008975	Phosphatidylethanolamines
PG.18.1_20.1_Concentration	0.002	-1.391	0.58	0.78		Phosphatidylglycerols
LPE.18.2_Concentration	-0.001	0.203	0.58	0.78	HMDB0011477	Phosphatidylethanolamines
Propylene.glycol_NMR	-0.005	-1.311	0.59	0.79	HMDB0001881
L.Lysine_NMR	0.002	0.005	0.59	0.79	HMDB0000182
TG.22.5_34.3_Concentration	-0.001	-0.283	0.59	0.79	HMDB0044297	Triacylglycerols
TG.18.0_36.4_Concentration	0.001	0.972	0.59	0.79	HMDB0005370	Triacylglycerols
Hex2Cer.d18.1.24.0_Concentration	0.001	-1.055	0.59	0.8	HMDB0004840	Glycosylceramides
TG.22.5_34.2_Concentration	-0.002	0.567	0.6	0.8	HMDB0044269	Triacylglycerols
TG.16.1_38.3_Concentration	0.001	-0.182	0.6	0.8	HMDB0005445	Triacylglycerols
PA.18.1_18.3_Concentration	0.002	-0.634	0.6	0.8	HMDB0114928	Phosphatidic Acids
Hex.Cer.d18.1.14.0_Concentration	-0.002	-1.885	0.61	0.81	HMDB0012321	Glycosylceramides
Ratio.of.HArg.to.SDMA_MetabolismIndicators	0.001	0.327	0.61	0.81		Aminoacids Related, Biogenic Amines
L.Serine_NMR	-0.005	-0.336	0.61	0.81	HMDB0000187
TG.18.1_33.3_Concentration	-0.001	-0.297	0.61	0.81	HMDB0011709	Triacylglycerols
L.Phenylalanine_NMR	0.001	-0.054	0.61	0.81	HMDB0000159
PG.18.0_18.3_Concentration	0.001	-0.662	0.61	0.81	HMDB0010606	Phosphatidylglycerols
TG.18.2_30.0_Concentration	0.001	0.884	0.61	0.81	HMDB0043003	Triacylglycerols
PLA2.Activity.3._MetabolismIndicators	-0.001	0.117	0.62	0.81		Fatty Acids, Glycerophospholipids
Urea_NMR	0.005	0.369	0.62	0.81	HMDB0000294
TG.16.0_34.4_Concentration	-0.001	0.354	0.63	0.82	HMDB0043907	Triacylglycerols
Hex.Cer.d18.1.18.0_Concentration	-0.001	-1.157	0.63	0.82	HMDB0004972	Glycosylceramides
LPI.18.1_Concentration	0.001	-0.863	0.63	0.82		Phosphatidylinositols
PE.P.18.0.20.5_Concentration	0.002	0.006	0.63	0.82	HMDB0011387	Phosphatidylethanolamines
TG.17.1_38.6_Concentration	0	-1.615	0.63	0.82		Triacylglycerols
PG.18.1_22.1_Concentration	0	-1.119	0.64	0.83		Phosphatidylglycerols
Glu_Concentration	-0.001	1.811	0.64	0.83	HMDB0000148	Aminoacids
PA.18.1_20.1_Concentration	-0.001	-0.512	0.65	0.83	HMDB0114932	Phosphatidic Acids
PI.18.1_22.3_Concentration	0.001	-1.481	0.65	0.83		Phosphatidylinositols
Xanthine_Concentration	0.001	-0.32	0.65	0.83	HMDB0000292	Nucleobases Related
PE.34.2_Concentration	-0.001	0.48	0.65	0.84	HMDB0008835	Phosphatidylethanolamines
PA.17.0_18.1_Concentration	-0.001	-0.854	0.65	0.84		Phosphatidic Acids
PI.16.0_18.2_Concentration	-0.001	-0.193	0.65	0.84	HMDB0009784	Phosphatidylinositols
FA.20.4n.6.AA._Concentration	-0.001	1.28	0.66	0.84	HMDB0001043	Fatty Acids
PG.16.2_18.2_Concentration	-0.001	-0.942	0.66	0.84		Phosphatidylglycerols
Hex.Cer.d18.1.23.0_Concentration	0.001	-0.08	0.66	0.84		Glycosylceramides
PA.17.1_18.2_Concentration	0.001	-1.002	0.67	0.85		Phosphatidic Acids
PG.18.2_20.3_Concentration	0.001	0.101	0.67	0.85	HMDB0010654	Phosphatidylglycerols
PI.18.1_22.5_Concentration	0.001	-1.408	0.67	0.85		Phosphatidylinositols
TG.18.1_32.3_Concentration	-0.001	0.389	0.67	0.85	HMDB0042347	Triacylglycerols
PG.18.1_20.0_Concentration	0	-0.861	0.68	0.85		Phosphatidylglycerols
PS.38.6_Concentration	0.001	-0.858	0.68	0.85	HMDB0012362	Phosphatidylserines
TG.20.0_32.3_Concentration	0.001	-0.227	0.68	0.85	HMDB0042545	Triacylglycerols
Hex.Cer.d18.1.24.1_Concentration	0.001	0.397	0.68	0.85	HMDB0004975	Glycosylceramides
TG.18.3_35.2_Concentration	-0.001	-0.28	0.68	0.85	HMDB0043440	Triacylglycerols
PS.40.6_Concentration	-0.001	-1.067	0.68	0.85	HMDB0010167	Phosphatidylserines
PI.18.1_20.3_Concentration	-0.001	-1.271	0.69	0.86	HMDB0009843	Phosphatidylinositols
TG.16.0_37.3_Concentration	0	-0.032	0.7	0.87		Triacylglycerols
Methionine_NMR	-0.002	-0.536	0.7	0.87	HMDB0000696
PC.O.38.0_Concentration	0.001	-0.291	0.7	0.87	HMDB0013408	Phosphatidylcholines
TG.16.0_36.4_Concentration	-0.001	1.982	0.7	0.87	HMDB0005363	Triacylglycerols
TG.16.0_34.1_Concentration	0	2.043	0.7	0.87	HMDB0005360	Triacylglycerols
PC.O.34.3_Concentration	0.001	0.653	0.71	0.87	HMDB0013413	Phosphatidylcholines
PI.18.2_22.1_Concentration	0.001	-1.05	0.71	0.87		Phosphatidylinositols
PA.18.1_22.0_Concentration	0	-0.755	0.71	0.88	HMDB0114937	Phosphatidic Acids
CE.18.1_Concentration	-0.001	2.543	0.71	0.88	HMDB0000918	Cholesterol Esters
PI.14.0_18.2_Concentration	-0.001	-0.732	0.72	0.88		Phosphatidylinositols
PC.O.38.6_Concentration	0	0.56	0.72	0.88	HMDB0013409	Phosphatidylcholines
TG.18.2_34.1_Concentration	-0.001	2.408	0.72	0.88	HMDB0005384	Triacylglycerols
PC.36.6_Concentration	0.001	-0.622	0.72	0.88	HMDB0007892	Phosphatidylcholines
L.Asparagine_NMR	0.001	-0.438	0.72	0.88	HMDB0000168
PS.36.2_Concentration	0	-1.323	0.73	0.89	HMDB0012380	Phosphatidylserines
LPIAT1.activity.3._MetabolismIndicators	0.001	-1.48	0.73	0.89		Fatty Acids, Phosphatidylinositols
Ratio.of.PUFA.LPCs.to.MUFA.LPCs_MetabolismIndicators	-0.001	0.083	0.74	0.89		Glycerophospholipids
TG.18.2_35.1_Concentration	0	0.648	0.74	0.89	HMDB0043405	Triacylglycerols
PA.18.1_18.2_Concentration	0.001	-0.634	0.74	0.89	HMDB0114927	Phosphatidic Acids
CERK.activity_MetabolismIndicators	0.001	0.232	0.74	0.9		Ceramides, Lipids
PG.18.2_20.0_Concentration	-0.001	-0.486	0.75	0.9		Phosphatidylglycerols
PI.18.2_22.0_Concentration	0.001	-1.497	0.75	0.9		Phosphatidylinositols
TG.20.2_34.2_Concentration	0	0.276	0.75	0.9	HMDB0042588	Triacylglycerols
PA.18.1_22.1_Concentration	-0.001	-0.945	0.75	0.9		Phosphatidic Acids
PC.O.40.5_Concentration	0	0.354	0.76	0.9	HMDB0013444	Phosphatidylcholines
TG.20.0_32.4_Concentration	0.001	-0.276	0.76	0.9	HMDB0045896	Triacylglycerols
PG.18.1_20.4_Concentration	0	0.313	0.76	0.9	HMDB0010640	Phosphatidylglycerols
LPG.18.1_Concentration	0.001	-1.112	0.76	0.9		Phosphatidylglycerols
TG.18.2_32.1_Concentration	0	1.597	0.76	0.9	HMDB0005379	Triacylglycerols
PA.18.1_20.3_Concentration	0.001	-0.062	0.76	0.9	HMDB0115519	Phosphatidic Acids
TG.18.2_36.1_Concentration	-0.001	1.395	0.76	0.9	HMDB0005389	Triacylglycerols
PI.16.0_18.3_Concentration	0.001	-0.883	0.76	0.9		Phosphatidylinositols
PE.40.6_Concentration	-0.001	0.456	0.76	0.9	HMDB0009012	Phosphatidylethanolamines
t4.OH.Pro_Concentration	0.001	0.999	0.76	0.9	HMDB0000725	Aminoacids Related
Cer.d16.1.23.0_Concentration	0	-1.051	0.77	0.9		Ceramides
TG.16.0_36.3_Concentration	-0.001	2.445	0.77	0.9	HMDB0005384	Triacylglycerols
TG.16.1_33.1_Concentration	-0.001	-0.003	0.77	0.9		Triacylglycerols
Citric.acid_NMR	-0.001	0.337	0.77	0.9	HMDB0000094
PI.18.1_20.4_Concentration	0	-0.625	0.77	0.9	HMDB0009844	Phosphatidylinositols
PI.18.1_22.6_Concentration	0.001	-1.402	0.78	0.9		Phosphatidylinositols
PE.36.5_Concentration	-0.001	-0.541	0.78	0.9	HMDB0008877	Phosphatidylethanolamines
PA.16.1_18.1_Concentration	-0.001	-0.739	0.78	0.91	HMDB0114925	Phosphatidic Acids
TG.18.2_36.2_Concentration	-0.001	1.915	0.79	0.91	HMDB0005411	Triacylglycerols
Glutaminase.Activity_MetabolismIndicators	0	-0.727	0.79	0.91		Aminoacids
PE.P.18.1.18.1_Concentration	-0.001	-0.016	0.79	0.91		Phosphatidylethanolamines
PI.15.0_16.0_Concentration	0	0.442	0.79	0.91		Phosphatidylinositols
beta.Ala_Concentration	0.001	0.32	0.79	0.91	HMDB0000056	Biogenic Amines
PA.18.0_18.2_Concentration	0	-0.109	0.79	0.91	HMDB0007861	Phosphatidic Acids
PG.18.1_22.2_Concentration	0	-1.369	0.8	0.91		Phosphatidylglycerols
PI.18.1_20.2_Concentration	0.001	-1.148	0.8	0.91		Phosphatidylinositols
PG.18.1_18.1_Concentration	0	-0.7	0.8	0.91	HMDB0010634	Phosphatidylglycerols
TG.16.1_36.4_Concentration	0	0.99	0.8	0.91	HMDB0005380	Triacylglycerols
TG.17.0_36.3_Concentration	0	0.62	0.81	0.91		Triacylglycerols
PG.16.1_18.2_Concentration	-0.001	0.192	0.81	0.91	HMDB0010590	Phosphatidylglycerols
TG.20.2_34.4_Concentration	-0.001	-1.35	0.81	0.91	HMDB0042590	Triacylglycerols
TG.14.0_34.0_Concentration	0.001	0.284	0.81	0.91	HMDB0063486	Triacylglycerols
TG.18.1_32.0_Concentration	0	1.805	0.81	0.91	HMDB0005360	Triacylglycerols
TG.16.1_36.2_Concentration	0	1.487	0.81	0.91	HMDB0005425	Triacylglycerols
TG.20.2_36.5_Concentration	0	-1.14	0.81	0.91	HMDB0042593	Triacylglycerols
PG.18.1_20.3_Concentration	0	-0.22	0.81	0.91	HMDB0010639	Phosphatidylglycerols
TG.14.0_36.3_Concentration	0	1.221	0.81	0.91	HMDB0042140	Triacylglycerols
TG.18.2_34.3_Concentration	0	1.318	0.81	0.91	HMDB0005446	Triacylglycerols
GLCAS_Concentration	-0.001	-0.824	0.81	0.91	HMDB0002639	Bile Acids
MA.NBS._MetabolismIndicators	0	-1.016	0.82	0.92		Acylcarnitines
GDCA_Concentration	-0.001	-0.593	0.82	0.92	HMDB0000631	Bile Acids
Cer.d18.0.24.0_Concentration	-0.001	-0.856	0.82	0.92	HMDB0011768	Dihydroceramides
TG.16.0_32.0_Concentration	0.001	1.187	0.82	0.92	HMDB0005356	Triacylglycerols
TG.20.5_34.1_Concentration	0	0.451	0.83	0.92	HMDB0042417	Triacylglycerols
PG.16.2_18.1_Concentration	0.001	-0.865	0.83	0.92		Phosphatidylglycerols
PI.18.2_20.4_Concentration	0	-1.374	0.83	0.92		Phosphatidylinositols
TG.20.2_32.0_Concentration	0	-0.343	0.83	0.92	HMDB0042168	Triacylglycerols
Sum.of.Aromatic.AAs_MetabolismIndicators	0	1.659	0.83	0.92		Aminoacids
PI.18.2_18.3_Concentration	-0.001	-1.389	0.84	0.92		Phosphatidylinositols
Creatinine_Concentration	-0.001	1.808	0.84	0.93	HMDB0000562	Aminoacids Related
TG.18.0_36.1_Concentration	0	0.36	0.84	0.93	HMDB0005368	Triacylglycerols
PI.16.0_20.4_Concentration	0	-0.2	0.85	0.94	HMDB0009789	Phosphatidylinositols
PLA2.Activity.6._MetabolismIndicators	0	-0.096	0.85	0.94		Fatty Acids, Glycerophospholipids
PE.P.18.0.18.2_Concentration	0	0.589	0.86	0.94	HMDB0011376	Phosphatidylethanolamines
Hex.Cer.d18.1.18.1_Concentration	0	-1.235	0.86	0.94	HMDB0004970	Glycosylceramides
PE.P.16.0.20.5_Concentration	-0.001	-0.422	0.86	0.94	HMDB0011354	Phosphatidylethanolamines
PI.18.2_20.5_Concentration	0	-1.418	0.86	0.94		Phosphatidylinositols
TG.16.1_36.5_Concentration	0	0.17	0.86	0.94	HMDB0005436	Triacylglycerols
Betaine_NMR	-0.001	-0.112	0.86	0.94	HMDB0000043
CE.16.1_Concentration	-0.001	1.562	0.87	0.94	HMDB0000658	Cholesterol Esters
TG.18.2_36.0_Concentration	0	0.298	0.87	0.94	HMDB0005388	Triacylglycerols
PI.18.2_20.1_Concentration	0.001	-1.295	0.87	0.94	HMDB0009852	Phosphatidylinositols
PC.O.44.5_Concentration	0	-0.077	0.87	0.94	HMDB0013456	Phosphatidylcholines
PA.18.1_20.2_Concentration	0	-0.809	0.87	0.94	HMDB0115518	Phosphatidic Acids
TG.18.2_34.2_Concentration	0	2.19	0.87	0.94	HMDB0005390	Triacylglycerols
LPI.20.1_Concentration	0	-1.545	0.88	0.94		Phosphatidylinositols
PI.18.1_22.2_Concentration	0.001	-1.384	0.88	0.94		Phosphatidylinositols
PI.17.0_18.1_Concentration	0.001	-1.171	0.88	0.94		Phosphatidylinositols
L.Glutamic.acid_NMR	-0.001	0.316	0.88	0.94	HMDB0000148
PC.28.1_Concentration	0	0.305	0.88	0.94	HMDB0007867	Phosphatidylcholines
TG.14.0_32.2_Concentration	0	0.05	0.88	0.94	HMDB0042280	Triacylglycerols
TG.22.4_32.2_Concentration	0	-0.931	0.89	0.94	HMDB0042532	Triacylglycerols
TG.18.0_36.3_Concentration	0	1.35	0.89	0.94	HMDB0005405	Triacylglycerols
PI.16.1_18.2_Concentration	0	0.071	0.89	0.94		Phosphatidylinositols
L.Leucine_NMR	0	0.396	0.89	0.94	HMDB0000687
PI.15.1_16.0_Concentration	0	0.706	0.89	0.94		Phosphatidylinositols
PE.44.12_Concentration	0	-0.97	0.89	0.94	HMDB0009705	Phosphatidylethanolamines
PC.O.44.4_Concentration	0	-0.739	0.89	0.94	HMDB0013453	Phosphatidylcholines
TG.18.1_30.2_Concentration	0	0.437	0.89	0.94	HMDB0047910	Triacylglycerols
TG.14.0_36.4_Concentration	0	0.734	0.89	0.94	HMDB0042082	Triacylglycerols
PI.18.2_22.6_Concentration	0.001	-1.392	0.89	0.94		Phosphatidylinositols
LPC.18.0_Concentration	0	1.354	0.89	0.94	HMDB0010384	Phosphatidylcholines
LPC.18.2_Concentration	0	1.343	0.9	0.94	HMDB0010386	Phosphatidylcholines
Hex.Cer.d18.1.26.0_Concentration	0	-1.275	0.9	0.94	HMDB0004977	Glycosylceramides
TG.16.0_40.7_Concentration	0	0.486	0.9	0.94	HMDB0044135	Triacylglycerols
PLA.activity.5._MetabolismIndicators	0	1.259	0.9	0.95		Fatty Acids, Phosphatidylinositols
PE.P.16.0.22.6_Concentration	0	0.563	0.91	0.95	HMDB0005780	Phosphatidylethanolamines
PG.18.2_18.2_Concentration	0	-0.792	0.91	0.95	HMDB0010650	Phosphatidylglycerols
L.Alanine_NMR	-0.001	-0.304	0.91	0.95	HMDB0000161
PI.18.1_20.1_Concentration	-0.001	-1.339	0.91	0.95	HMDB0009841	Phosphatidylinositols
L.Glutamine_NMR	0	0.379	0.92	0.96	HMDB0000641
TG.20.1_34.3_Concentration	0	-0.454	0.93	0.96	HMDB0005445	Triacylglycerols
TG.20.1_34.2_Concentration	0	0.216	0.93	0.96	HMDB0005389	Triacylglycerols
TG.14.0_36.2_Concentration	0	1.284	0.93	0.96	HMDB0042081	Triacylglycerols
PC.38.6_Concentration	0	1.601	0.93	0.96	HMDB0007991	Phosphatidylcholines
Malonate_NMR	0	-1.004	0.93	0.96	HMDB0000691
PE.P.20.0.18.2_Concentration	0	-0.361	0.93	0.96		Phosphatidylethanolamines
CE.18.2_Concentration	0	3.086	0.94	0.97	HMDB0000610	Cholesterol Esters
PI.18.1_22.0_Concentration	0	-1.252	0.94	0.97		Phosphatidylinositols
LPC.16.1_Concentration	0	0.188	0.95	0.97	HMDB0010383	Phosphatidylcholines
PA.17.2_18.1_Concentration	0	-0.59	0.95	0.97		Phosphatidic Acids
TG.17.1_36.3_Concentration	0	0.318	0.95	0.97		Triacylglycerols
CPP.activity_MetabolismIndicators	0	-0.47	0.96	0.97		Ceramides, Lipids
PE.P.20.0.18.1_Concentration	0	-0.755	0.96	0.97		Phosphatidylethanolamines
LPC.18.1_Concentration	0	1.13	0.96	0.97	HMDB0002815	Phosphatidylcholines
TG.20.3_34.0_Concentration	0	-0.351	0.96	0.97	HMDB0042193	Triacylglycerols
PA.18.1_22.2_Concentration	0	-0.788	0.96	0.97	HMDB0114939	Phosphatidic Acids
Isoleucine_NMR	0	0.193	0.97	0.98	HMDB0000172
Gly_Concentration	0	2.399	0.97	0.98	HMDB0000123	Aminoacids
PC.40.6_Concentration	0	1.172	0.97	0.98	HMDB0008057	Phosphatidylcholines
PI.17.1_18.1_Concentration	0	0.311	0.97	0.98		Phosphatidylinositols
PG.17.0_18.2_Concentration	0	-1.602	0.97	0.98		Phosphatidylglycerols
C3_Concentration	0	-0.684	0.98	0.98	HMDB0000824	Acylcarnitines
PI.18.1_22.4_Concentration	0	-1.515	0.98	0.98		Phosphatidylinositols
PC.O.40.4_Concentration	0	0.184	0.98	0.98	HMDB0013442	Phosphatidylcholines
TMAO.Synthesis.direct._MetabolismIndicators	0	-0.406	0.99	1		Amine Oxides, Vitamins & Cofactors
TG.18.0_38.6_Concentration	0	0.103	1	1	HMDB0005412	Triacylglycerols
PA.18.1_18.4_Concentration	0	-0.687	1	1	HMDB0114930	Phosphatidic Acids
Supplemental Table 2A displays the differential analysis of metabolites between Progressive Disease and HRCT scores.
Table 2A-1 highlights metabolities with significant high abundance (q <0.05).
Table 2A-2 represents metabolities with significant low abundance (q <0.05).

## Sheet: High abudant- PD
ID	Difference	Average Expression	p-value	q-value	HMDB	Class
Asp_Concentration	0.005	1.103	0.0011	0.029	HMDB0000191	Aminoacids
CE.20.3_Concentration	0.005	1.326	0.0023	0.047	HMDB0006736	Cholesterol Esters
Cer.d18.1.18.0_Concentration	0.006	-0.922	0.0016	0.037	HMDB0004950	Ceramides
Cer.d18.1.20.0_Concentration	0.003	-0.967	0.0004	0.015	HMDB0004951	Ceramides
Cer.d18.2.16.0_Concentration	0.004	-1.037	0.0001	0.011		Ceramides
Cer.d18.2.22.0_Concentration	0.005	-0.843	0.00035	0.015		Ceramides
Cer.d18.2.24.1_Concentration	0.006	-0.919	0.00017	0.012		Ceramides
FA.22.6n.3.DHA._Concentration	0.006	0.253	1.7e-06	0.0012	HMDB0002183	Fatty Acids
Hex.Cer.d18.2.23.0_Concentration	0.006	-0.943	0.00073	0.02		Glycosylceramides
Hypoxanthine_Concentration	0.011	0.356	9.7e-05	0.011	HMDB0000157	Nucleobases Related
PG.16.0_20.3_Concentration	0.005	-1.087	0.0014	0.033	HMDB0010579	Phosphatidylglycerols
SM.36.1_Concentration	0.005	1.132	0.00019	0.012	HMDB0001348	Sphingomyelins
SM.36.2_Concentration	0.007	0.722	0.0001	0.011	HMDB0012100	Sphingomyelins
SM.42.2_Concentration	0.004	1.359	0.00031	0.014	HMDB0012107	Sphingomyelins
Sum.of.Purines_MetabolismIndicators	0.006	0.391	3.4e-06	0.0012		Nucleobases Related
Taurine_Concentration	0.004	1.729	0.00065	0.019	HMDB0000251	Aminoacids Related
TG.14.0_34.2_Concentration	0.003	0.947	0.00017	0.012	HMDB0042078	Triacylglycerols
TG.17.0_34.3_Concentration	0.005	-0.198	0.0017	0.039		Triacylglycerols
TG.18.1_30.0_Concentration	0.004	1.196	0.00096	0.025	HMDB0042130	Triacylglycerols
Table S5: Relative High Abundant Metabolities (FDR q value <0.05)

## Sheet: Low abudant- PD
ID	Difference	Average Expression	p-value	q-value	HMDB	Class
LPC.20.4_Concentration	-0.006	0.676	0.00054	0.018	HMDB0010395	Phosphatidylcholines
LPE.20.4_Concentration	-0.005	-0.188	0.00031	0.014	HMDB0011487	Phosphatidylethanolamines
PE.40.4_Concentration	-0.005	-0.66	0.00065	0.019	HMDB0009009	Phosphatidylethanolamines
PE.40.5_Concentration	-0.007	-0.122	0.0002	0.012	HMDB0009075	Phosphatidylethanolamines
PE.P.18.0.22.5_Concentration	-0.005	0.196	0.00041	0.015	HMDB0011387	Phosphatidylethanolamines
PE.P.20.0.20.4_Concentration	-0.009	-0.306	7.1e-05	0.011		Phosphatidylethanolamines
PG.20.3_20.4_Concentration	-0.006	-0.553	0.00012	0.011	HMDB0116588	Phosphatidylglycerols
PG.20.4_20.4_Concentration	-0.006	-0.005	6.7e-05	0.011	HMDB0116589	Phosphatidylglycerols
PI.18.1_18.2_Concentration	-0.005	-0.572	0.00024	0.012	HMDB0009838	Phosphatidylinositols
PS.38.7_Concentration	-0.005	-0.406	0.00049	0.017	HMDB0012373	Phosphatidylserines
TG.17.2_38.5_Concentration	-0.008	-0.332	0.00041	0.015		Triacylglycerols
TG.18.1_36.2_Concentration	-0.004	2.193	0.0014	0.034	HMDB0005405	Triacylglycerols
TG.20.0_34.1_Concentration	-0.006	-0.097	0.00024	0.012	HMDB0005381	Triacylglycerols
TG.20.4_36.2_Concentration	-0.004	1.035	0.0023	0.047	HMDB0005412	Triacylglycerols
TMCA_Concentration	-0.028	-1.991	0.0019	0.042	HMDB0000932	Bile Acids
Xanthine.Synthesis_MetabolismIndicators	-0.006	-0.605	0.00064	0.019		Nucleobases Related
Table S6: Relative Low Abundant Metabolities (FDR q value <0.05)

## Sheet: Stable Disease 
Table S7: Statistical Analysis of Metabolites Comparing Stable IPF/ILD with composite HRCT scores
ID	Difference	Average Expression	p-value	q-value	HMDB	Class
PG.15.0_18.1_Concentration	-0.009	-1.498	1.7e-06	0.00075		Phosphatidylglycerols
PA.18.1_22.1_Concentration	-0.008	-0.761	3.7e-06	0.00075		Phosphatidic Acids
PI.18.2_22.6_Concentration	-0.009	-1.274	4.2e-06	0.00075		Phosphatidylinositols
PG.16.3_18.1_Concentration	-0.006	-0.906	4.7e-06	0.00075		Phosphatidylglycerols
PE.44.12_Concentration	-0.005	-0.972	5.2e-06	0.00075	HMDB0009705	Phosphatidylethanolamines
PI.18.2_22.1_Concentration	-0.01	-0.891	7.9e-06	0.00084		Phosphatidylinositols
PE.P.18.0.22.4_Concentration	0.008	-0.439	8.2e-06	0.00084	HMDB0011391	Phosphatidylethanolamines
PC.36.6_Concentration	-0.009	-0.569	1e-05	0.00091	HMDB0007892	Phosphatidylcholines
TG.20.4_34.0_Concentration	0.008	0.185	1.3e-05	0.0011	HMDB0005370	Triacylglycerols
PI.18.1_20.2_Concentration	-0.009	-0.927	1.9e-05	0.0012		Phosphatidylinositols
PC.O.38.0_Concentration	-0.006	-0.287	2e-05	0.0012	HMDB0013408	Phosphatidylcholines
PA.18.1_18.3_Concentration	-0.016	-0.413	2e-05	0.0012	HMDB0114928	Phosphatidic Acids
PA.18.1_18.2_Concentration	-0.011	-0.504	3.6e-05	0.002	HMDB0114927	Phosphatidic Acids
TG.18.3_35.2_Concentration	0.005	-0.359	6.5e-05	0.0033	HMDB0043440	Triacylglycerols
TG.18.1_36.0_Concentration	0.013	0.361	8.5e-05	0.0041	HMDB0005381	Triacylglycerols
PG.17.0_18.2_Concentration	-0.005	-1.537	9.5e-05	0.0042		Phosphatidylglycerols
TG.20.2_34.1_Concentration	0.004	0.392	0.00011	0.0045	HMDB0042408	Triacylglycerols
Methionine_NMR	0.004	-0.57	0.00016	0.006	HMDB0000696
PC.34.3_Concentration	-0.006	0.88	0.00016	0.006	HMDB0007974	Phosphatidylcholines
TG.22.5_34.3_Concentration	0.003	-0.314	0.00017	0.0061	HMDB0044297	Triacylglycerols
PI.18.2_22.0_Concentration	-0.007	-1.386	0.00021	0.007		Phosphatidylinositols
PI.18.1_22.2_Concentration	-0.007	-1.181	0.00021	0.007		Phosphatidylinositols
PG.18.1_18.3_Concentration	-0.004	-1.086	0.0003	0.0091	HMDB0010636	Phosphatidylglycerols
Dimethyl.sulfone_NMR	0.005	-0.675	0.00031	0.0091	HMDB0004983
PI.18.1_22.1_Concentration	-0.008	-0.814	0.00032	0.0091		Phosphatidylinositols
SPBP.d17.1_Concentration	0.004	-0.79	0.00034	0.0091		Sphingoid Bases
PC.36.5_Concentration	-0.009	1.046	0.00034	0.0091	HMDB0007984	Phosphatidylcholines
PI.18.1_22.6_Concentration	-0.007	-1.241	0.0004	0.01		Phosphatidylinositols
TG.14.0_34.3_Concentration	-0.005	0.216	0.00043	0.011	HMDB0042073	Triacylglycerols
MA.NBS._MetabolismIndicators	0.004	-1.13	0.00044	0.011		Acylcarnitines
TG.18.2_36.0_Concentration	0.007	0.243	0.00046	0.011	HMDB0005388	Triacylglycerols
TG.16.1_34.2_Concentration	-0.003	1.345	0.00048	0.011	HMDB0005379	Triacylglycerols
TG.20.5_34.2_Concentration	-0.004	0.28	0.00051	0.011	HMDB0042597	Triacylglycerols
TG.14.0_38.4_Concentration	0.004	-0.348	0.00054	0.011	HMDB0042142	Triacylglycerols
TG.22.5_34.2_Concentration	0.004	0.578	0.00057	0.012	HMDB0044269	Triacylglycerols
PI.16.1_18.0_Concentration	0.015	-0.535	0.0006	0.012	HMDB0009799	Phosphatidylinositols
TG.18.2_33.0_Concentration	0.003	0.212	0.00068	0.013	HMDB0011703	Triacylglycerols
TG.18.2_38.4_Concentration	0.004	0.47	0.00069	0.013	HMDB0005412	Triacylglycerols
Betaine_NMR	0.008	-0.085	0.00072	0.013	HMDB0000043
PI.18.2_20.1_Concentration	-0.009	-1.086	0.00075	0.014	HMDB0009852	Phosphatidylinositols
PI.18.0_20.4_Concentration	0.004	0.873	0.0008	0.014	HMDB0009815	Phosphatidylinositols
MG.22.6_Concentration	0.013	-0.551	0.00082	0.014	HMDB0011557	Monoacylglycerols
PG.17.0_18.1_Concentration	-0.005	-1.443	0.00087	0.014		Phosphatidylglycerols
PI.18.1_20.1_Concentration	-0.007	-1.071	0.00092	0.015	HMDB0009841	Phosphatidylinositols
TG.22.4_34.2_Concentration	0.006	0.059	0.001	0.016	HMDB0042592	Triacylglycerols
PI.17.0_18.1_Concentration	-0.007	-0.962	0.0011	0.017		Phosphatidylinositols
PA.18.2_20.1_Concentration	-0.003	-0.21	0.0011	0.017	HMDB0114959	Phosphatidic Acids
TG.22.5_34.1_Concentration	0.004	0.718	0.0012	0.017	HMDB0042413	Triacylglycerols
PA.18.1_20.2_Concentration	-0.007	-0.688	0.0012	0.017	HMDB0115518	Phosphatidic Acids
PG.18.2_18.4_Concentration	-0.008	-1.179	0.0013	0.019		Phosphatidylglycerols
TG.16.0_37.3_Concentration	0.004	-0.054	0.0015	0.02		Triacylglycerols
PA.18.2_18.2_Concentration	-0.009	-0.744	0.0015	0.02	HMDB0114954	Phosphatidic Acids
PI.18.1_18.2_Concentration	-0.005	-0.526	0.0015	0.02	HMDB0009838	Phosphatidylinositols
PC.34.4_Concentration	-0.005	-0.063	0.0016	0.02	HMDB0007883	Phosphatidylcholines
b.Oxidation_MetabolismIndicators	-0.003	-0.715	0.0016	0.02		Acylcarnitines
PG.16.0_20.3_Concentration	0.003	-1.11	0.0016	0.02	HMDB0010579	Phosphatidylglycerols
TG.18.0_36.1_Concentration	0.011	0.313	0.0017	0.021	HMDB0005368	Triacylglycerols
TG.18.0_34.2_Concentration	0.003	1.053	0.0017	0.021	HMDB0005369	Triacylglycerols
TG.18.2_34.0_Concentration	0.004	1.23	0.0017	0.021	HMDB0005369	Triacylglycerols
PA.16.1_18.2_Concentration	-0.006	-0.819	0.0018	0.022	HMDB0114856	Phosphatidic Acids
Lac_Concentration	-0.006	3.51	0.0019	0.022	HMDB0000190	Carboxylic Acids
PI.18.1_18.1_Concentration	-0.006	-0.26	0.0019	0.022		Phosphatidylinositols
PI.18.1_22.0_Concentration	-0.005	-1.111	0.0025	0.028		Phosphatidylinositols
PG.18.0_18.3_Concentration	0.006	-0.705	0.0026	0.029	HMDB0010606	Phosphatidylglycerols
TG.16.1_34.3_Concentration	-0.004	0.57	0.0027	0.029	HMDB0005435	Triacylglycerols
TG.14.0_34.2_Concentration	-0.003	0.967	0.0027	0.029	HMDB0042078	Triacylglycerols
DG.14.0_14.0_Concentration	0.004	-0.432	0.0027	0.029	HMDB0007008	Diacylglycerols
LPG.18.2_Concentration	-0.009	-1.302	0.003	0.032		Phosphatidylglycerols
TG.16.0_38.1_Concentration	0.006	-0.202	0.0031	0.033	HMDB0005368	Triacylglycerols
SM.33.1_Concentration	0.002	0.579	0.0032	0.033	HMDB0013462	Sphingomyelins
PA.18.1_18.1_Concentration	-0.006	-0.355	0.0032	0.033	HMDB0007865	Phosphatidic Acids
PG.18.1_22.2_Concentration	-0.004	-1.32	0.0033	0.033		Phosphatidylglycerols
TG.20.3_36.4_Concentration	0.004	-0.156	0.0034	0.034	HMDB0010492	Triacylglycerols
LPG.18.1_Concentration	-0.009	-0.882	0.0039	0.038		Phosphatidylglycerols
LPE.P.18.0_Concentration	0.004	-0.73	0.0043	0.041		Phosphatidylethanolamines
TG.20.2_32.0_Concentration	0.003	-0.351	0.0044	0.042	HMDB0042168	Triacylglycerols
PA.16.1_18.1_Concentration	-0.003	-0.583	0.0045	0.042	HMDB0114925	Phosphatidic Acids
CE.20.5_Concentration	-0.009	1.75	0.0047	0.043	HMDB0006731	Cholesterol Esters
TG.18.2_28.0_Concentration	0.004	0.258	0.005	0.045	HMDB0042076	Triacylglycerols
PE.40.4_Concentration	0.004	-0.757	0.0051	0.045	HMDB0009009	Phosphatidylethanolamines
TG.16.1_32.0_Concentration	-0.006	0.529	0.0051	0.045	HMDB0005359	Triacylglycerols
Cer.d18.1.26.1_Concentration	0.005	-1.82	0.0057	0.05	HMDB04954	Ceramides
FA.18.1_Concentration	-0.004	2.076	0.0061	0.052	HMDB0000573	Fatty Acids
Cer.d18.1.24.1_Concentration	0.004	-0.113	0.0062	0.052	HMDB0004953	Ceramides
PC.O.40.4_Concentration	0.003	0.169	0.0062	0.052	HMDB0013442	Phosphatidylcholines
SM.44.1_Concentration	0.003	-1.216	0.0065	0.054	HMDB0011698	Sphingomyelins
TG.16.0_35.2_Concentration	0.003	0.715	0.0065	0.054	HMDB0011700	Triacylglycerols
TG.20.3_36.3_Concentration	0.005	0.244	0.0069	0.056	HMDB0044343	Triacylglycerols
GLCAS_Concentration	0.007	-0.85	0.0079	0.064	HMDB0002639	Bile Acids
PI.18.1_20.3_Concentration	-0.005	-1.192	0.0082	0.065	HMDB0009843	Phosphatidylinositols
PA.18.2_20.0_Concentration	0.002	0.053	0.0084	0.066	HMDB0114958	Phosphatidic Acids
PI.16.0_20.4_Concentration	0.003	-0.233	0.0097	0.075	HMDB0009789	Phosphatidylinositols
TG.16.0_36.6_Concentration	-0.003	-0.123	0.0098	0.075	HMDB0042149	Triacylglycerols
TG.16.0_38.4_Concentration	0.004	0.748	0.01	0.075	HMDB0005370	Triacylglycerols
PI.18.1_22.3_Concentration	-0.004	-1.379	0.01	0.075		Phosphatidylinositols
PG.18.2_18.3_Concentration	-0.005	-1.225	0.01	0.075	HMDB0010651	Phosphatidylglycerols
PG.16.1_20.4_Concentration	0.004	-0.639	0.01	0.075	HMDB0010595	Phosphatidylglycerols
PLA2.Activity.3._MetabolismIndicators	0.004	0.13	0.01	0.075		Fatty Acids, Glycerophospholipids
PA.18.1_22.2_Concentration	-0.003	-0.673	0.01	0.076	HMDB0114939	Phosphatidic Acids
TG.20.5_36.3_Concentration	-0.003	0.1	0.011	0.081	HMDB0044189	Triacylglycerols
TG.17.1_38.6_Concentration	0.005	-1.692	0.012	0.084		Triacylglycerols
TG.20.2_32.1_Concentration	0.002	-0.162	0.012	0.087	HMDB0042378	Triacylglycerols
TG.20.4_36.2_Concentration	0.004	1.003	0.013	0.089	HMDB0005412	Triacylglycerols
Cer.d18.1.18.0_Concentration	0.004	-0.974	0.013	0.089	HMDB0004950	Ceramides
Carnitine_NMR	0.004	-0.241	0.013	0.089	HMDB0000062
L.Threonine_NMR	0.011	-0.219	0.013	0.09	HMDB0000167
PI.18.0_18.1_Concentration	-0.006	-0.177	0.014	0.094		Phosphatidylinositols
TG.17.0_34.1_Concentration	0.002	0.442	0.015	0.098		Triacylglycerols
PE.44.11_Concentration	0.003	-1.209	0.015	0.098		Phosphatidylethanolamines
L.Serine_NMR	-0.009	-0.304	0.015	0.099	HMDB0000187
TG.16.0_32.1_Concentration	-0.002	1.376	0.016	0.1	HMDB0005359	Triacylglycerols
SM.44.2_Concentration	0.002	-0.908	0.016	0.1	HMDB0013461	Sphingomyelins
Ratio.of.Acetylcarnitine.to.Carnitine_MetabolismIndicators	-0.004	-0.733	0.016	0.1		Acylcarnitines
PC.32.2_Concentration	-0.006	0.266	0.017	0.1	HMDB0007874	Phosphatidylcholines
LPI.18.3_Concentration	-0.008	-1.446	0.017	0.1		Phosphatidylinositols
Symmetrical.Arg.Methylation_MetabolismIndicators	-0.002	-1.822	0.018	0.11		Aminoacids, Biogenic Amines
TG.16.0_40.6_Concentration	0.003	0.539	0.018	0.11	HMDB0043939	Triacylglycerols
TG.16.0_34.3_Concentration	-0.003	1.396	0.018	0.11	HMDB0005379	Triacylglycerols
CerP.d18.1.16.0_Concentration	0.003	-0.063	0.019	0.11	HMDB0010700	Ceramides
Sum.of.PUFA.LPIs_MetabolismIndicators	-0.003	-0.316	0.019	0.12		Phosphatidylinositols
TG.22.4_32.0_Concentration	0.004	-0.504	0.02	0.12	HMDB0042172	Triacylglycerols
X3.Met.His_Concentration	0.003	0.574	0.02	0.12	HMDB0000479	Aminoacids Related
TG.18.1_33.1_Concentration	0.002	1.034	0.02	0.12	HMDB0011707	Triacylglycerols
TG.17.1_38.7_Concentration	0.006	-1.446	0.021	0.12		Triacylglycerols
Taurine_Concentration	-0.005	1.722	0.022	0.13	HMDB0000251	Aminoacids Related
PE.P.16.0.22.4_Concentration	0.003	-0.296	0.023	0.13	HMDB0011358	Phosphatidylethanolamines
PA.18.1_20.3_Concentration	-0.006	0.098	0.023	0.13	HMDB0115519	Phosphatidic Acids
TG.18.3_36.1_Concentration	0.004	0.297	0.023	0.13	HMDB0045897	Triacylglycerols
TG.16.1_32.2_Concentration	-0.004	0.235	0.024	0.13	HMDB0005432	Triacylglycerols
PG.16.0_18.1_Concentration	-0.004	-0.824	0.024	0.13	HMDB0010573	Phosphatidylglycerols
TG.17.1_34.2_Concentration	0.002	0.294	0.025	0.13		Triacylglycerols
PLA2.Activity.5._MetabolismIndicators	0.002	-0.106	0.025	0.14		Fatty Acids, Glycerophospholipids
PG.18.2_22.1_Concentration	-0.003	-0.987	0.025	0.14		Phosphatidylglycerols
PS.40.8_Concentration	-0.002	-0.866	0.026	0.14	HMDB0012406	Phosphatidylserines
Ind.SO4_Concentration	-0.005	0.812	0.028	0.15	HMDB0000682	Indoles Derivatives
PE.40.8_Concentration	0.003	-0.675	0.028	0.15	HMDB0009111	Phosphatidylethanolamines
Tyr_Concentration	-0.003	1.756	0.029	0.15	HMDB0000158	Aminoacids
PC.40.6_Concentration	-0.003	1.198	0.029	0.15	HMDB0008057	Phosphatidylcholines
TG.16.0_34.2_Concentration	-0.002	2.011	0.029	0.15	HMDB0005362	Triacylglycerols
TG.20.1_34.1_Concentration	0.003	0.324	0.029	0.15	HMDB0005383	Triacylglycerols
PA.18.1_20.1_Concentration	-0.004	-0.425	0.03	0.15	HMDB0114932	Phosphatidic Acids
TG.16.0_32.2_Concentration	-0.003	1.052	0.03	0.15	HMDB0005376	Triacylglycerols
PE.40.3_Concentration	0.002	-1.106	0.031	0.16	HMDB0009074	Phosphatidylethanolamines
PG.16.0_20.5_Concentration	0.002	-0.763	0.032	0.16		Phosphatidylglycerols
SM.36.1_Concentration	0.002	1.142	0.032	0.16	HMDB0001348	Sphingomyelins
PE.P.18.0.20.5_Concentration	-0.007	0.057	0.032	0.16	HMDB0011387	Phosphatidylethanolamines
TG.16.1_32.1_Concentration	-0.005	0.722	0.033	0.16	HMDB0005376	Triacylglycerols
TG.18.0_36.2_Concentration	0.004	1.244	0.034	0.16	HMDB0005397	Triacylglycerols
L.Proline_NMR	0.002	0.832	0.034	0.16	HMDB0000162
IDO.Activity_MetabolismIndicators	0.002	-1.141	0.035	0.17		Aminoacids, Aminoacids Related
TG.18.1_35.2_Concentration	0.003	0.841	0.035	0.17	HMDB0043237	Triacylglycerols
PG.18.1_18.1_Concentration	-0.004	-0.622	0.036	0.17	HMDB0010634	Phosphatidylglycerols
PA.17.1_18.2_Concentration	-0.005	-0.889	0.036	0.17		Phosphatidic Acids
PA.18.0_18.1_Concentration	-0.002	-0.211	0.037	0.17	HMDB0114926	Phosphatidic Acids
PE.36.5_Concentration	-0.003	-0.603	0.037	0.17	HMDB0008877	Phosphatidylethanolamines
SM.38.3_Concentration	0.006	-0.863	0.038	0.17		Sphingomyelins
TG.18.0_32.2_Concentration	0.004	0.132	0.038	0.17	HMDB0044889	Triacylglycerols
PC.32.1_Concentration	-0.006	0.902	0.04	0.18	HMDB0007872	Phosphatidylcholines
PI.18.1_22.4_Concentration	-0.004	-1.41	0.04	0.18		Phosphatidylinositols
SPBP.d16.1_Concentration	0.004	-0.754	0.041	0.18	HMDB0060061	Sphingoid Bases
TG.18.0_38.6_Concentration	0.004	0.061	0.042	0.19	HMDB0005412	Triacylglycerols
L.Glutamic.acid_NMR	-0.003	0.315	0.043	0.19	HMDB0000148
Hex.Cer.d18.2.16.0_Concentration	0.004	-2.369	0.045	0.19		Glycosylceramides
TG.16.0_38.2_Concentration	0.003	0.387	0.045	0.19	HMDB0005383	Triacylglycerols
PG.18.0_18.1_Concentration	0.002	-1.142	0.045	0.19	HMDB0010604	Phosphatidylglycerols
PA.18.1_18.4_Concentration	-0.005	-0.542	0.045	0.19	HMDB0114930	Phosphatidic Acids
TG.20.3_34.2_Concentration	0.005	0.524	0.045	0.19	HMDB0042583	Triacylglycerols
PE.38.4_Concentration	0.002	0.957	0.046	0.19	HMDB0008943	Phosphatidylethanolamines
Isoleucine_NMR	0.007	0.206	0.046	0.19	HMDB0000172
TG.20.3_34.1_Concentration	0.004	0.719	0.047	0.2	HMDB0042403	Triacylglycerols
Hex3Cer.d18.1.20.0_Concentration	0.003	-2.273	0.048	0.2	HMDB0004881	Glycosylceramides
Hex.Cer.d18.1.20.0_Concentration	0.003	-0.902	0.048	0.2	HMDB0004973	Glycosylceramides
CE.16.1_Concentration	-0.007	1.607	0.049	0.2	HMDB0000658	Cholesterol Esters
PC.38.5_Concentration	-0.004	1.55	0.049	0.2	HMDB0007989	Phosphatidylcholines
GCDCA_Concentration	-0.003	-0.399	0.05	0.2	HMDB0000637	Bile Acids
PC.40.5_Concentration	-0.002	0.716	0.052	0.21	HMDB0008055	Phosphatidylcholines
L.Arginine_NMR	0.012	-0.535	0.053	0.21	HMDB0000517
TG.16.0_38.3_Concentration	0.003	0.642	0.053	0.21	HMDB0005389	Triacylglycerols
C2_Concentration	-0.004	0.683	0.053	0.21	HMDB0000201	Acylcarnitines
TG.16.1_34.1_Concentration	-0.002	1.566	0.055	0.22	HMDB0005377	Triacylglycerols
TG.16.1_38.3_Concentration	0.003	-0.262	0.056	0.22	HMDB0005445	Triacylglycerols
Gly_Concentration	-0.002	2.436	0.056	0.22	HMDB0000123	Aminoacids
TG.18.0_34.3_Concentration	0.002	0.272	0.057	0.22	HMDB0005425	Triacylglycerols
CE.16.0_Concentration	-0.004	2.448	0.057	0.22	HMDB0000885	Cholesterol Esters
PE.36.0_Concentration	-0.001	-0.528	0.058	0.22	HMDB0008841	Phosphatidylethanolamines
LPC.17.0_Concentration	0.003	0.048	0.058	0.22	HMDB0012108	Phosphatidylcholines
TG.16.1_38.4_Concentration	0.003	-0.108	0.059	0.23	HMDB0005426	Triacylglycerols
PG.18.2_20.5_Concentration	-0.002	-1.054	0.062	0.24		Phosphatidylglycerols
PC.38.6_Concentration	-0.002	1.659	0.062	0.24	HMDB0007991	Phosphatidylcholines
C14.1_Concentration	-0.002	-1.33	0.062	0.24	HMDB0002014	Acylcarnitines
beta.Ala_Concentration	0.004	0.253	0.063	0.24	HMDB0000056	Biogenic Amines
PE.P.16.0.20.3_Concentration	0.002	-0.358	0.064	0.24	HMDB0011351	Phosphatidylethanolamines
PE.36.4_Concentration	0.002	0.41	0.066	0.24	HMDB0008844	Phosphatidylethanolamines
Pro_Concentration	0.002	2.353	0.066	0.24	HMDB0000162	Aminoacids
PA.17.2_18.1_Concentration	-0.005	-0.385	0.066	0.24		Phosphatidic Acids
PC.O.38.4_Concentration	0.003	0.967	0.07	0.25	HMDB0013420	Phosphatidylcholines
L.Glutamine_NMR	-0.006	0.397	0.07	0.25	HMDB0000641
PC.32.3_Concentration	-0.002	-0.622	0.071	0.25	HMDB0007876	Phosphatidylcholines
PG.16.0_18.3_Concentration	0.002	-0.087	0.071	0.25	HMDB0010576	Phosphatidylglycerols
TG.20.5_34.1_Concentration	-0.002	0.477	0.071	0.25	HMDB0042417	Triacylglycerols
Ratio.of.SG.to.Hexose_MetabolismIndicators	0.002	-0.986	0.072	0.26		Aminoacids, Sugars
TG.16.0_35.3_Concentration	0.002	0.29	0.072	0.26	HMDB0011701	Triacylglycerols
TCA_Concentration	0.007	-1.52	0.072	0.26	HMDB0000036	Bile Acids
Hex3Cer.d18.1.18.0_Concentration	0.002	-1.177	0.073	0.26	HMDB0004880	Glycosylceramides
PG.16.1_16.1_Concentration	-0.002	-1.4	0.077	0.27	HMDB0010586	Phosphatidylglycerols
TG.16.0_32.3_Concentration	-0.002	0.212	0.077	0.27	HMDB0047778	Triacylglycerols
CE.18.3_Concentration	-0.004	1.676	0.077	0.27	HMDB0010369	Cholesterol Esters
TG.17.1_34.1_Concentration	0.002	0.534	0.078	0.27		Triacylglycerols
PA.17.0_18.1_Concentration	-0.004	-0.716	0.078	0.27		Phosphatidic Acids
PI.18.2_20.5_Concentration	-0.003	-1.381	0.08	0.27		Phosphatidylinositols
Cer.d18.1.26.0_Concentration	0.003	-1.429	0.08	0.27	HMDB0004955	Ceramides
p.Cresol.SO4_Concentration	-0.003	1.452	0.081	0.27	HMDB0011635	Cresols
FA.22.6n.3.DHA._Concentration	-0.005	0.37	0.081	0.27	HMDB0002183	Fatty Acids
PE.P.16.0.20.5_Concentration	-0.005	-0.442	0.083	0.28	HMDB0011354	Phosphatidylethanolamines
LPE.18.0_Concentration	0.002	0.063	0.084	0.28	HMDB0011129	Phosphatidylethanolamines
Cer.d18.2.24.1_Concentration	0.002	-0.909	0.085	0.28		Ceramides
TG.16.0_34.4_Concentration	-0.003	0.289	0.086	0.28	HMDB0043907	Triacylglycerols
PE.P.18.0.22.5_Concentration	0.002	0.229	0.086	0.28	HMDB0011387	Phosphatidylethanolamines
PI.18.0_18.0_Concentration	0.004	-0.522	0.086	0.28	HMDB0009808	Phosphatidylinositols
TG.16.0_35.1_Concentration	0.003	0.475	0.087	0.28	HMDB0043028	Triacylglycerols
AABA.Synthesis_MetabolismIndicators	-0.003	-0.871	0.087	0.28		Aminoacids, Aminoacids Related
Cer.d18.1.25.0_Concentration	0.003	-0.64	0.088	0.28	HMDB0004957	Ceramides
Cer.d16.1.20.0_Concentration	0.002	-1.345	0.088	0.28		Ceramides
PE.P.16.0.22.5_Concentration	-0.002	0.268	0.088	0.28	HMDB0011359	Phosphatidylethanolamines
TG.14.0_36.1_Concentration	0.004	0.405	0.09	0.29	HMDB0042074	Triacylglycerols
PE.38.7_Concentration	0.003	-0.61	0.091	0.29	HMDB0008979	Phosphatidylethanolamines
TG.18.2_30.1_Concentration	-0.002	0.678	0.091	0.29	HMDB0047778	Triacylglycerols
PC.40.3_Concentration	0.002	-0.68	0.093	0.29	HMDB0008086	Phosphatidylcholines
SM.35.1_Concentration	0.003	0.285	0.094	0.3	HMDB0013463	Sphingomyelins
Kynurenine_Concentration	0.004	0.157	0.096	0.3	HMDB0000684	Aminoacids Related
Acetone_NMR	-0.006	-0.67	0.096	0.3	HMDB0001659
PI.14.0_18.2_Concentration	-0.002	-0.685	0.097	0.3		Phosphatidylinositols
t4.OH.Pro_Concentration	0.003	0.981	0.097	0.3	HMDB0000725	Aminoacids Related
LPE.18.2_Concentration	-0.003	0.194	0.097	0.3	HMDB0011477	Phosphatidylethanolamines
Glu_Concentration	-0.004	1.717	0.098	0.3	HMDB0000148	Aminoacids
TG.22.4_32.2_Concentration	0.003	-0.921	0.1	0.3	HMDB0042532	Triacylglycerols
Hex2Cer.d18.1.24.0_Concentration	-0.003	-1.062	0.1	0.3	HMDB0004840	Glycosylceramides
Cit_Concentration	0.002	1.429	0.1	0.31	HMDB0000904	Aminoacids Related
TG.22.5_32.0_Concentration	0.003	-0.11	0.1	0.31	HMDB0042173	Triacylglycerols
AABA_Concentration	-0.003	0.929	0.1	0.31	HMDB0000452	Aminoacids Related
TG.20.4_33.2_Concentration	0.002	-0.59	0.1	0.31	HMDB0043413	Triacylglycerols
TG.18.1_33.0_Concentration	0.003	0.504	0.1	0.31	HMDB0043055	Triacylglycerols
TG.18.1_35.3_Concentration	0.003	0.271	0.11	0.31	HMDB0043232	Triacylglycerols
PI.18.0_18.2_Concentration	-0.003	0.175	0.11	0.32	HMDB0009809	Phosphatidylinositols
PG.16.2_18.1_Concentration	0.002	-0.776	0.11	0.32		Phosphatidylglycerols
TG.17.1_36.3_Concentration	0.004	0.27	0.11	0.32		Triacylglycerols
Hex.Cer.d18.1.26.1_Concentration	0.002	-1.349	0.11	0.32	HMDB0004976	Glycosylceramides
PG.18.1_22.1_Concentration	-0.002	-1.084	0.11	0.32		Phosphatidylglycerols
Hex.Cer.d18.1.18.1_Concentration	0.002	-1.255	0.11	0.32	HMDB0004970	Glycosylceramides
Isobutyric.acid_NMR	0.004	-0.543	0.11	0.32	HMDB0001873
L.Alanine_NMR	-0.008	-0.489	0.11	0.33	HMDB0000161
Hex2Cer.d18.1.22.0_Concentration	-0.002	-0.939	0.11	0.33	HMDB0004836	Glycosylceramides
PE.40.7_Concentration	0.002	-0.043	0.12	0.33	HMDB0009078	Phosphatidylethanolamines
PG.18.1_18.2_Concentration	-0.002	-0.102	0.12	0.34	HMDB0010635	Phosphatidylglycerols
PI.15.1_16.0_Concentration	0.003	0.716	0.12	0.34		Phosphatidylinositols
TG.18.1_36.1_Concentration	0.002	1.589	0.12	0.34	HMDB0005383	Triacylglycerols
TG.18.1_38.5_Concentration	0.002	0.849	0.12	0.34	HMDB0005456	Triacylglycerols
PC.O.38.3_Concentration	0.001	0.461	0.12	0.34	HMDB0013431	Phosphatidylcholines
TG.18.1_33.3_Concentration	0.003	-0.351	0.12	0.34	HMDB0011709	Triacylglycerols
PC.O.44.4_Concentration	0.003	-0.778	0.12	0.34	HMDB0013453	Phosphatidylcholines
PG.20.4_22.3_Concentration	0.003	-0.767	0.12	0.34		Phosphatidylglycerols
PC.O.34.0_Concentration	0.003	-0.104	0.12	0.34	HMDB0013405	Phosphatidylcholines
Hex.Cer.d18.1.22.0_Concentration	-0.001	0.244	0.12	0.34	HMDB0004974	Glycosylceramides
SM.42.2_Concentration	0.002	1.386	0.13	0.35	HMDB0012107	Sphingomyelins
L.Ornithine_NMR	0.003	-0.481	0.13	0.35	HMDB0000214
LPI.20.4_Concentration	0.003	-1.394	0.13	0.35		Phosphatidylinositols
Cer.d18.0.24.0_Concentration	0.003	-0.872	0.13	0.35	HMDB0011768	Dihydroceramides
PC.O.36.0_Concentration	0.002	-0.439	0.13	0.35	HMDB0013406	Phosphatidylcholines
Malonate_NMR	0.004	-1.034	0.14	0.37	HMDB0000691
GUDCA_Concentration	0.005	-1.258	0.14	0.37	HMDB0000708	Bile Acids
TG.20.4_36.3_Concentration	0.002	0.84	0.14	0.37	HMDB0005462	Triacylglycerols
p.Cresol.SO4.Synthesis_MetabolismIndicators	0.001	-0.343	0.14	0.37		Aminoacids, Cresols
Xanthine_Concentration	0.006	-0.252	0.14	0.37	HMDB0000292	Nucleobases Related
DCA_Concentration	-0.008	-0.676	0.14	0.37	HMDB0000626	Bile Acids
TG.18.0_36.3_Concentration	0.004	1.3	0.14	0.38	HMDB0005405	Triacylglycerols
PC.O.40.3_Concentration	0.003	-0.209	0.15	0.38	HMDB0013445	Phosphatidylcholines
TG.20.0_34.1_Concentration	0.002	-0.11	0.15	0.38	HMDB0005381	Triacylglycerols
TDCA_Concentration	0.006	-1.334	0.15	0.39	HMDB0000896	Bile Acids
L.Phenylalanine_NMR	0.002	-0.073	0.15	0.39	HMDB0000159
TG.20.5_36.2_Concentration	-0.002	0.162	0.16	0.4	HMDB0010464	Triacylglycerols
PE.38.0_Concentration	-0.001	-0.376	0.16	0.4	HMDB0008940	Phosphatidylethanolamines
LDH.Activity_MetabolismIndicators	-0.003	-0.331	0.16	0.41		Carboxylic Acids, Sugars
TG.18.0_32.1_Concentration	0.003	0.467	0.17	0.42	HMDB0005374	Triacylglycerols
TG.16.1_36.5_Concentration	-0.002	0.072	0.17	0.42	HMDB0005436	Triacylglycerols
TG.18.2_36.1_Concentration	0.004	1.347	0.17	0.42	HMDB0005389	Triacylglycerols
TG.20.4_35.3_Concentration	0.003	-1.384	0.17	0.42	HMDB0043326	Triacylglycerols
TG.18.2_31.0_Concentration	-0.001	0.19	0.17	0.42	HMDB0043032	Triacylglycerols
TG.18.1_32.1_Concentration	-0.001	1.916	0.17	0.43	HMDB0005377	Triacylglycerols
TG.20.1_30.1_Concentration	0.003	-0.948	0.17	0.43	HMDB0042312	Triacylglycerols
TG.22.5_32.1_Concentration	0.002	-0.045	0.17	0.43	HMDB0044073	Triacylglycerols
CE.20.3_Concentration	-0.003	1.322	0.18	0.43	HMDB0006736	Cholesterol Esters
PI.14.0_18.1_Concentration	-0.003	-0.736	0.18	0.44		Phosphatidylinositols
PA.18.1_20.0_Concentration	0.003	-0.322	0.18	0.44	HMDB0114931	Phosphatidic Acids
TG.20.3_34.3_Concentration	0.003	-0.276	0.18	0.44	HMDB0042613	Triacylglycerols
Cer.d18.2.18.0_Concentration	0.002	-1.333	0.18	0.44		Ceramides
TG.17.1_36.4_Concentration	0.003	-0.189	0.18	0.44		Triacylglycerols
PE.P.18.1.20.5_Concentration	-0.007	-0.442	0.18	0.44		Phosphatidylethanolamines
TG.18.2_32.0_Concentration	-0.002	1.578	0.18	0.44	HMDB0005362	Triacylglycerols
PC.O.38.6_Concentration	-0.002	0.581	0.19	0.45	HMDB0013409	Phosphatidylcholines
Hexose_Concentration	-0.004	3.796	0.19	0.45	HMDB0000122	Sugars
PE.P.16.0.18.2_Concentration	0.003	0.423	0.19	0.45	HMDB0011343	Phosphatidylethanolamines
Hex.Cer.d18.1.26.0_Concentration	-0.001	-1.3	0.2	0.46	HMDB0004977	Glycosylceramides
Ratio.of.DHA.to.AA_MetabolismIndicators	-0.001	-0.812	0.2	0.47		Fatty Acids
Hex2Cer.d18.1.14.0_Concentration	0.003	-0.848	0.2	0.47		Glycosylceramides
TG.16.0_33.1_Concentration	0.001	0.524	0.2	0.47		Triacylglycerols
TG.18.3_38.6_Concentration	-0.003	-0.579	0.2	0.47	HMDB0053582	Triacylglycerols
Hex2Cer.d18.1.16.0_Concentration	0.002	0.236	0.2	0.48	HMDB0004833	Glycosylceramides
Cer.d18.1.20.0_Concentration	0.002	-1.032	0.21	0.48	HMDB0004951	Ceramides
TG.14.0_32.2_Concentration	-0.003	0.03	0.21	0.49	HMDB0042280	Triacylglycerols
TG.16.0_30.2_Concentration	0.003	0.2	0.21	0.49	HMDB0042996	Triacylglycerols
LPE.20.4_Concentration	0.002	-0.17	0.21	0.49	HMDB0011487	Phosphatidylethanolamines
PC.O.44.6_Concentration	0.002	-0.212	0.21	0.49	HMDB0013450	Phosphatidylcholines
PC.O.36.4_Concentration	0.001	1.059	0.21	0.49	HMDB0013407	Phosphatidylcholines
PA.17.1_18.1_Concentration	-0.002	-0.603	0.21	0.49		Phosphatidic Acids
TG.18.2_30.0_Concentration	-0.001	0.93	0.21	0.49	HMDB0043003	Triacylglycerols
PG.18.1_20.1_Concentration	0.002	-1.364	0.21	0.49		Phosphatidylglycerols
TG.20.2_34.2_Concentration	0.003	0.235	0.22	0.49	HMDB0042588	Triacylglycerols
Orn.Synthesis_MetabolismIndicators	-0.001	-0.188	0.22	0.49		Aminoacids
Ratio.of.HArg.to.ADMA_MetabolismIndicators	-0.002	0.366	0.22	0.49		Aminoacids Related, Biogenic Amines
Sum.of.Asym.and.Sym.Arg.Methylation_MetabolismIndicators	-0.001	-1.627	0.22	0.49		Aminoacids, Biogenic Amines
TMCA_Concentration	-0.007	-2.214	0.22	0.49	HMDB0000932	Bile Acids
PC.38.3_Concentration	-0.002	1.491	0.22	0.5	HMDB0008020	Phosphatidylcholines
PI.18.1_20.5_Concentration	-0.002	-1.445	0.23	0.51		Phosphatidylinositols
SM.42.1_Concentration	-0.001	1.052	0.23	0.51	HMDB0011697	Sphingomyelins
PI.18.1_20.4_Concentration	-0.001	-0.637	0.23	0.51	HMDB0009844	Phosphatidylinositols
Glutaminase.Activity_MetabolismIndicators	-0.003	-0.834	0.23	0.51		Aminoacids
Hex3Cer.d18.1.22.0_Concentration	0.002	-1.218	0.23	0.51	HMDB0004882	Glycosylceramides
LPE.22.6_Concentration	-0.002	-0.407	0.24	0.52	HMDB0011496	Phosphatidylethanolamines
PC.O.44.5_Concentration	0.003	-0.109	0.24	0.52	HMDB0013456	Phosphatidylcholines
PC.O.28.1_Concentration	-0.001	-0.692	0.24	0.52	HMDB0029221	Phosphatidylcholines
TG.16.0_38.5_Concentration	0.002	0.85	0.24	0.52	HMDB0005385	Triacylglycerols
Hex.Cer.d18.1.16.0_Concentration	0.001	-0.233	0.24	0.52	HMDB0004971	Glycosylceramides
PI.17.1_18.2_Concentration	-0.002	1.063	0.24	0.52		Phosphatidylinositols
PS.40.6_Concentration	-0.001	-1.17	0.24	0.52	HMDB0010167	Phosphatidylserines
PC.O.32.2_Concentration	-0.001	-0.461	0.25	0.53	HMDB0013411	Phosphatidylcholines
PG.16.0_22.1_Concentration	0.001	-0.547	0.25	0.53		Phosphatidylglycerols
Tyrosine_NMR	-0.004	-1.604	0.25	0.53	HMDB0000158
PS.40.5_Concentration	-0.001	-1.556	0.25	0.54	HMDB0112420	Phosphatidylserines
PS.38.4_Concentration	0.001	-1.177	0.25	0.54	HMDB0012383	Phosphatidylserines
TG.18.0_38.7_Concentration	0.001	-0.614	0.26	0.54	HMDB0063278	Triacylglycerols
TG.18.1_33.2_Concentration	0.002	0.585	0.26	0.55	HMDB0011708	Triacylglycerols
TG.18.2_32.1_Concentration	-0.002	1.584	0.26	0.55	HMDB0005379	Triacylglycerols
TG.18.2_35.1_Concentration	0.002	0.635	0.26	0.55	HMDB0043405	Triacylglycerols
PE.P.16.0.20.4_Concentration	0.004	0.735	0.27	0.55	HMDB0011352	Phosphatidylethanolamines
PC.O.42.4_Concentration	0.002	-0.303	0.27	0.56	HMDB0013448	Phosphatidylcholines
TG.17.0_36.3_Concentration	0.002	0.602	0.27	0.56		Triacylglycerols
PG.18.2_18.2_Concentration	-0.002	-0.825	0.27	0.56	HMDB0010650	Phosphatidylglycerols
TG.18.1_28.1_Concentration	0.002	0.182	0.27	0.56		Triacylglycerols
PC.42.4_Concentration	0.001	-1.053	0.27	0.56	HMDB0008191	Phosphatidylcholines
PC.O.40.5_Concentration	0.001	0.347	0.28	0.56	HMDB0013444	Phosphatidylcholines
PA.16.2_18.1_Concentration	-0.003	0.424	0.28	0.57		Phosphatidic Acids
GLCA_Concentration	0.004	-1.945	0.28	0.57	HMDB0000698	Bile Acids
Taurine.Conjugation.of.DCA_MetabolismIndicators	0.004	-0.599	0.28	0.57		Bile Acids
TG.18.2_34.4_Concentration	-0.003	0.156	0.28	0.57	HMDB0042530	Triacylglycerols
PE.35.2_Concentration	0.001	-0.556	0.28	0.57	HMDB0008901	Phosphatidylethanolamines
PI.18.1_20.0_Concentration	0.002	-0.75	0.28	0.57		Phosphatidylinositols
PI.16.0_17.1_Concentration	0.001	-0.565	0.29	0.57		Phosphatidylinositols
Hex2Cer.d18.1.24.1_Concentration	0.002	-0.708	0.29	0.58	HMDB0004837	Glycosylceramides
PG.17.1_18.1_Concentration	0.001	-1.203	0.3	0.6		Phosphatidylglycerols
PC.36.1_Concentration	-0.001	1.539	0.3	0.6	HMDB0007978	Phosphatidylcholines
LPI.18.2_Concentration	-0.003	-0.714	0.3	0.6		Phosphatidylinositols
TG.17.0_34.2_Concentration	0.001	0.283	0.3	0.6		Triacylglycerols
PC.42.1_Concentration	0.001	-0.909	0.3	0.6	HMDB0008059	Phosphatidylcholines
PS.36.1_Concentration	0.003	-1.284	0.3	0.6	HMDB0010163	Phosphatidylserines
TG.20.3_34.0_Concentration	0.002	-0.359	0.31	0.6	HMDB0042193	Triacylglycerols
SM.41.2_Concentration	0.001	0.69	0.31	0.6	HMDB0011696	Sphingomyelins
PE.P.16.0.18.1_Concentration	0.002	-0.049	0.31	0.6	HMDB0011342	Phosphatidylethanolamines
TG.20.4_34.1_Concentration	0.003	1.266	0.31	0.6	HMDB0005385	Triacylglycerols
Xanthine.Synthesis_MetabolismIndicators	0.001	-0.509	0.31	0.6		Nucleobases Related
TG.20.1_34.2_Concentration	0.002	0.181	0.31	0.6	HMDB0005389	Triacylglycerols
PC.O.44.3_Concentration	0.001	-1.212	0.31	0.6	HMDB0013449	Phosphatidylcholines
TG.20.4_36.5_Concentration	-0.003	-0.225	0.31	0.6	HMDB0005448	Triacylglycerols
TG.17.1_34.3_Concentration	0.001	-0.311	0.31	0.6		Triacylglycerols
Sum.of.Dimethylated.Arg_MetabolismIndicators	0.001	-0.07	0.32	0.61		Biogenic Amines
TG.20.4_34.2_Concentration	0.002	1.069	0.32	0.61	HMDB0005391	Triacylglycerols
L.Leucine_NMR	0.003	0.399	0.32	0.61	HMDB0000687
PE.38.6_Concentration	0.002	0.583	0.32	0.61	HMDB0008946	Phosphatidylethanolamines
Hex3Cer.d18.1.24.1_Concentration	0.002	-0.539	0.32	0.61	HMDB0004883	Glycosylceramides
SM.43.1_Concentration	0.001	-0.29	0.32	0.61	HMDB0013469	Sphingomyelins
Hex.Cer.d18.1.18.0_Concentration	0.002	-1.188	0.32	0.61	HMDB0004972	Glycosylceramides
PG.20.4_22.4_Concentration	0.002	-0.193	0.33	0.61		Phosphatidylglycerols
TG.17.0_36.4_Concentration	0.002	0.135	0.33	0.62		Triacylglycerols
PG.20.4_20.4_Concentration	0.002	-0.001	0.33	0.62	HMDB0116589	Phosphatidylglycerols
PG.20.3_20.4_Concentration	0.002	-0.565	0.34	0.63	HMDB0116588	Phosphatidylglycerols
C18.1_Concentration	-0.001	-1.204	0.34	0.63	HMDB0005065	Acylcarnitines
Choline_NMR	0.002	-1.25	0.34	0.63	HMDB0000097
PI.18.2_20.0_Concentration	-0.002	-1.027	0.34	0.63	HMDB0009851	Phosphatidylinositols
Hex.Cer.d18.2.23.0_Concentration	-0.001	-0.899	0.34	0.63		Glycosylceramides
TG.17.0_34.3_Concentration	0.001	-0.253	0.34	0.63		Triacylglycerols
PA.18.0_18.2_Concentration	0.001	-0.109	0.35	0.63	HMDB0007861	Phosphatidic Acids
Ratio.of.PUFA.LPCs.to.MUFA.LPCs_MetabolismIndicators	-0.001	0.084	0.35	0.64		Glycerophospholipids
TG.17.2_38.7_Concentration	-0.002	-0.839	0.35	0.64		Triacylglycerols
PG.22.5_22.6_Concentration	-0.001	-0.582	0.35	0.64		Phosphatidylglycerols
DG.18.2_18.2_Concentration	-0.004	0.583	0.35	0.64	HMDB0007248	Diacylglycerols
TG.18.2_36.5_Concentration	-0.004	0.516	0.35	0.64	HMDB0005447	Triacylglycerols
LPC.14.0_Concentration	-0.001	0.723	0.35	0.64	HMDB0010379	Phosphatidylcholines
PE.P.18.0.20.3_Concentration	0.002	-0.179	0.35	0.64	HMDB0011384	Phosphatidylethanolamines
PI.16.0_18.1_Concentration	-0.001	-0.173	0.36	0.64	HMDB0009783	Phosphatidylinositols
LPC.18.0_Concentration	0.001	1.368	0.36	0.64	HMDB0010384	Phosphatidylcholines
Asp_Concentration	0.001	1.082	0.36	0.64	HMDB0000191	Aminoacids
Hex.Cer.d18.2.22.0_Concentration	-0.001	-0.544	0.36	0.64		Glycosylceramides
TG.16.0_40.8_Concentration	0.001	0.127	0.36	0.64	HMDB0005392	Triacylglycerols
PG.22.6_22.6_Concentration	0.001	-0.516	0.36	0.64	HMDB0116605	Phosphatidylglycerols
Methanol_NMR	0.002	0.875	0.36	0.64	HMDB0001875
PI.16.0_18.3_Concentration	0.001	-0.924	0.36	0.64		Phosphatidylinositols
Cer.d16.1.24.0_Concentration	-0.002	-0.884	0.36	0.64		Ceramides
TG.17.2_38.6_Concentration	0.002	-0.282	0.37	0.65		Triacylglycerols
PI.18.1_22.5_Concentration	0.002	-1.367	0.37	0.65		Phosphatidylinositols
TG.16.0_32.0_Concentration	-0.001	1.192	0.37	0.65	HMDB0005356	Triacylglycerols
PE.P.18.1.20.4_Concentration	0.002	0.781	0.37	0.65		Phosphatidylethanolamines
Cer.d18.2.24.0_Concentration	-0.002	-0.501	0.37	0.65		Ceramides
Gly.Synthesis_MetabolismIndicators	-0.001	0.219	0.38	0.66		Aminoacids
TG.18.1_31.0_Concentration	0.002	0.439	0.39	0.67	HMDB0043026	Triacylglycerols
PI.18.1_18.3_Concentration	-0.001	-1.274	0.39	0.67	HMDB0009839	Phosphatidylinositols
TG.16.0_38.7_Concentration	-0.001	-0.089	0.39	0.67	HMDB0063700	Triacylglycerols
SPBP.d18.1_Concentration	0.001	-0.594	0.39	0.67	HMDB0000277	Sphingoid Bases
L.Asparagine_NMR	-0.002	-0.381	0.39	0.67	HMDB0000168
LPI.20.1_Concentration	0.002	-1.661	0.39	0.67		Phosphatidylinositols
PC.O.42.1_Concentration	0.001	-0.783	0.39	0.67	HMDB0013434	Phosphatidylcholines
TG.18.1_38.6_Concentration	0.001	0.595	0.4	0.68	HMDB0005462	Triacylglycerols
TG.14.0_38.5_Concentration	0.001	-0.302	0.4	0.68	HMDB0042177	Triacylglycerols
TG.17.2_34.2_Concentration	0.002	-0.35	0.4	0.68		Triacylglycerols
PE.34.1_Concentration	0.001	0.075	0.4	0.68	HMDB0008834	Phosphatidylethanolamines
PE.42.8_Concentration	0.002	-1.328	0.4	0.68	HMDB0009309	Phosphatidylethanolamines
PC.38.0_Concentration	-0.002	0.11	0.4	0.68	HMDB0007893	Phosphatidylcholines
TG.18.0_36.4_Concentration	0.003	0.893	0.4	0.68	HMDB0005370	Triacylglycerols
TG.20.4_32.0_Concentration	0.002	0.412	0.4	0.68	HMDB0005363	Triacylglycerols
TG.18.2_38.5_Concentration	0.001	0.596	0.41	0.68	HMDB0005462	Triacylglycerols
TG.18.1_34.4_Concentration	-0.001	0.487	0.41	0.68	HMDB0042350	Triacylglycerols
PI.18.2_18.3_Concentration	-0.002	-1.357	0.41	0.68		Phosphatidylinositols
TMAO_Concentration	0.002	0.625	0.41	0.69	HMDB0000925	Amine Oxides
PG.18.1_20.0_Concentration	0.001	-0.841	0.42	0.69		Phosphatidylglycerols
TG.20.3_32.0_Concentration	0.002	-0.048	0.42	0.7	HMDB0042163	Triacylglycerols
PI.18.0_20.3_Concentration	0.001	-0.053	0.42	0.7	HMDB0009814	Phosphatidylinositols
PE.P.18.0.18.2_Concentration	0.003	0.604	0.42	0.7	HMDB0011376	Phosphatidylethanolamines
Aspartate_NMR	0.002	-0.507	0.43	0.7	HMDB0000191
PS.36.2_Concentration	-0.001	-1.446	0.43	0.71	HMDB0012380	Phosphatidylserines
TG.18.2_35.2_Concentration	0.002	0.537	0.43	0.71		Triacylglycerols
TG.20.4_32.2_Concentration	-0.001	-0.093	0.44	0.71	HMDB0005436	Triacylglycerols
PI.16.0_16.0_Concentration	0.002	-0.564	0.44	0.72	HMDB0009778	Phosphatidylinositols
Valine_NMR	-0.004	0.299	0.45	0.73	HMDB0000883
Hex.Cer.d16.1.22.0_Concentration	-0.002	-1.818	0.45	0.73		Glycosylceramides
PI.16.1_18.1_Concentration	-0.001	-0.213	0.45	0.74	HMDB0009801	Phosphatidylinositols
TG.18.1_30.2_Concentration	0.002	0.444	0.46	0.74	HMDB0047910	Triacylglycerols
PC.O.40.2_Concentration	0.001	0.029	0.46	0.74	HMDB0013437	Phosphatidylcholines
Acetoacetate_NMR	-0.003	-0.33	0.46	0.74	HMDB0000060
Cer.d18.2.20.0_Concentration	0.001	-1.355	0.46	0.75		Ceramides
CPS.Deficiency.NBS._MetabolismIndicators	0.001	-0.342	0.47	0.75		Aminoacids
PE.38.3_Concentration	0.001	-0.137	0.47	0.75	HMDB0008975	Phosphatidylethanolamines
TG.22.6_32.1_Concentration	0.001	0.065	0.47	0.75	HMDB0044079	Triacylglycerols
LPC.20.4_Concentration	0.001	0.702	0.48	0.75	HMDB0010395	Phosphatidylcholines
C3_Concentration	0.001	-0.747	0.48	0.75	HMDB0000824	Acylcarnitines
TG.16.0_36.5_Concentration	-0.002	0.962	0.48	0.75	HMDB0005380	Triacylglycerols
PC.32.0_Concentration	0.001	0.993	0.48	0.75	HMDB0000564	Phosphatidylcholines
TG.18.1_36.5_Concentration	-0.002	0.868	0.48	0.75	HMDB0005441	Triacylglycerols
LPC.20.3_Concentration	-0.001	0.086	0.48	0.75	HMDB0010393	Phosphatidylcholines
PS.38.6_Concentration	-0.002	-0.911	0.48	0.75	HMDB0012362	Phosphatidylserines
TG.18.3_36.2_Concentration	0.002	0.937	0.48	0.75	HMDB0010459	Triacylglycerols
TG.18.2_33.1_Concentration	0.001	0.701	0.48	0.75	HMDB0011708	Triacylglycerols
Hex3Cer.d18.1.16.0_Concentration	0.001	-0.122	0.49	0.77	HMDB0004879	Glycosylceramides
SM.36.2_Concentration	0.001	0.762	0.49	0.77	HMDB0012100	Sphingomyelins
TG.20.2_34.3_Concentration	0.002	-0.449	0.49	0.77	HMDB0044292	Triacylglycerols
TG.17.2_38.5_Concentration	0.002	-0.395	0.5	0.77		Triacylglycerols
PC.O.28.0_Concentration	0.001	-0.713	0.5	0.77	HMDB0029206	Phosphatidylcholines
Hypoxanthine_Concentration	-0.002	0.31	0.5	0.77	HMDB0000157	Nucleobases Related
Hex.Cer.d18.1.24.0_Concentration	-0.001	-0.122	0.5	0.77	HMDB0004978	Glycosylceramides
TG.18.0_36.5_Concentration	0.002	-0.055	0.5	0.77	HMDB0005426	Triacylglycerols
Leu_Concentration	-0.002	2.037	0.5	0.77	HMDB0000687	Aminoacids
L.Lactic.acid_NMR	-0.002	2.226	0.5	0.77	HMDB0000190
TG.16.1_36.2_Concentration	0.001	1.453	0.51	0.77	HMDB0005425	Triacylglycerols
TG.20.3_36.5_Concentration	0.001	-0.721	0.51	0.78	HMDB0042443	Triacylglycerols
LPIAT1.activity.3._MetabolismIndicators	-0.001	-1.507	0.52	0.79		Fatty Acids, Phosphatidylinositols
FA.20.4n.6.AA._Concentration	-0.001	1.329	0.52	0.79	HMDB0001043	Fatty Acids
PE.40.5_Concentration	0.001	-0.193	0.52	0.79	HMDB0009075	Phosphatidylethanolamines
PC.O.30.0_Concentration	0.001	-0.724	0.52	0.79	HMDB0013341	Phosphatidylcholines
Sum.of.PUFA.PCs.O_MetabolismIndicators	0.001	1.422	0.53	0.79		Glycerophospholipids
PE.P.16.0.22.6_Concentration	0.001	0.586	0.53	0.79	HMDB0005780	Phosphatidylethanolamines
PE.38.5_Concentration	0.001	0.412	0.53	0.79	HMDB0008976	Phosphatidylethanolamines
Citric.acid_NMR	0.001	0.336	0.53	0.79	HMDB0000094
TG.16.1_36.1_Concentration	0.001	0.54	0.53	0.79	HMDB0005378	Triacylglycerols
PG.18.1_22.3_Concentration	-0.001	-0.911	0.54	0.79		Phosphatidylglycerols
PE.P.20.0.18.1_Concentration	0.001	-0.824	0.54	0.79		Phosphatidylethanolamines
CPP.activity_MetabolismIndicators	0.001	-0.481	0.54	0.79		Ceramides, Lipids
Pyruvic.acid_NMR	0.002	0.186	0.54	0.79	HMDB0000243
TG.18.2_32.2_Concentration	-0.002	1.017	0.54	0.79	HMDB0005435	Triacylglycerols
Ratio.of.Pro.to.Cit_MetabolismIndicators	0.001	0.511	0.54	0.79		Aminoacids
TG.16.0_40.7_Concentration	0.001	0.528	0.54	0.79	HMDB0044135	Triacylglycerols
PLA2.Activity.2._MetabolismIndicators	0	-0.179	0.55	0.8		Fatty Acids, Glycerophospholipids
CERK.activity_MetabolismIndicators	-0.001	0.219	0.55	0.8		Ceramides, Lipids
TG.16.0_36.4_Concentration	-0.002	1.964	0.55	0.8	HMDB0005363	Triacylglycerols
TG.20.1_34.3_Concentration	0.001	-0.545	0.55	0.8	HMDB0005445	Triacylglycerols
Cer.d18.2.16.0_Concentration	0.002	-0.983	0.55	0.8		Ceramides
TMAO.Synthesis.direct._MetabolismIndicators	0.001	-0.423	0.55	0.8		Amine Oxides, Vitamins & Cofactors
TG.14.0_36.4_Concentration	-0.002	0.729	0.55	0.8	HMDB0042082	Triacylglycerols
Cer.d18.1.23.0_Concentration	0.001	-0.177	0.55	0.8	HMDB0000950	Ceramides
TG.22.6_34.1_Concentration	0.001	0.841	0.55	0.8	HMDB0042419	Triacylglycerols
PG.16.2_18.2_Concentration	-0.001	-0.904	0.55	0.8		Phosphatidylglycerols
PC.O.42.2_Concentration	0.001	-0.657	0.56	0.8	HMDB0013438	Phosphatidylcholines
Sum.of.LCFA.SMs_MetabolismIndicators	0	1.543	0.56	0.8		Sphingolipids
Glycerol_NMR	0.001	0.537	0.56	0.81	HMDB0000131
TG.16.0_38.6_Concentration	0.001	0.588	0.56	0.81	HMDB0005391	Triacylglycerols
PE.P.20.0.20.4_Concentration	0.001	-0.306	0.56	0.81		Phosphatidylethanolamines
PC.O.38.1_Concentration	0.001	-0.434	0.57	0.81	HMDB0013408	Phosphatidylcholines
TG.18.2_35.3_Concentration	0.002	-0.047	0.57	0.81	HMDB0043406	Triacylglycerols
PG.18.2_22.0_Concentration	-0.001	-0.643	0.57	0.81		Phosphatidylglycerols
Ratio.of.HArg.to.SDMA_MetabolismIndicators	-0.001	0.342	0.57	0.81		Aminoacids Related, Biogenic Amines
Glycine_NMR	0.001	0.547	0.57	0.81	HMDB0000123
Creatine_NMR	0.002	-0.266	0.57	0.81	HMDB0000064
Cer.d18.2.14.0_Concentration	0.001	-2.416	0.58	0.81		Ceramides
TG.18.3_34.3_Concentration	-0.001	0.209	0.58	0.81	HMDB0042553	Triacylglycerols
X3.Hydroxybutyric.acid_NMR	-0.001	0.292	0.58	0.81	HMDB0000357
Fischer.Ratio_MetabolismIndicators	0	0.132	0.58	0.81		Aminoacids
L.Histidine_NMR	-0.007	-0.686	0.58	0.81	HMDB0000177
TG.18.2_33.2_Concentration	0.001	0.264	0.59	0.82	HMDB0011711	Triacylglycerols
Hex.Cer.d18.2.18.0_Concentration	-0.001	-2.042	0.59	0.82		Glycosylceramides
LPC.18.2_Concentration	-0.001	1.377	0.6	0.83	HMDB0010386	Phosphatidylcholines
CE.20.4_Concentration	0.001	2.447	0.6	0.83	HMDB0006726	Cholesterol Esters
Cit.Synthesis_MetabolismIndicators	0	-0.442	0.6	0.83		Aminoacids
Hex.Cer.d18.1.23.0_Concentration	0.001	-0.099	0.6	0.83		Glycosylceramides
TG.20.2_34.4_Concentration	-0.001	-1.464	0.6	0.83	HMDB0042590	Triacylglycerols
PC.30.0_Concentration	-0.001	0.398	0.6	0.83	HMDB0007869	Phosphatidylcholines
PI.16.1_18.2_Concentration	-0.001	0.098	0.6	0.83		Phosphatidylinositols
TG.18.1_30.0_Concentration	-0.001	1.239	0.61	0.83	HMDB0042130	Triacylglycerols
TG.18.1_36.6_Concentration	-0.001	-0.11	0.61	0.83	HMDB0042359	Triacylglycerols
PC.40.2_Concentration	0.001	-0.914	0.61	0.84	HMDB0008276	Phosphatidylcholines
DG.18.1_18.2_Concentration	-0.001	0.735	0.61	0.84	HMDB0007219	Diacylglycerols
TG.14.0_36.2_Concentration	0	1.309	0.61	0.84	HMDB0042081	Triacylglycerols
Cer.d18.1.24.0_Concentration	-0.001	0.255	0.62	0.84	HMDB0004956	Ceramides
Cortisol_Concentration	0.001	-1.079	0.62	0.84	HMDB0000063	Hormones
Urea_NMR	0.003	0.42	0.62	0.84	HMDB0000294
TG.18.3_38.5_Concentration	-0.001	-0.228	0.63	0.84	HMDB0050761	Triacylglycerols
PE.44.7_Concentration	0	-1.318	0.63	0.84		Phosphatidylethanolamines
Choline_Concentration	0.001	1.04	0.63	0.84	HMDB0000097	Vitamins & Cofactors
PC.O.36.1_Concentration	0.001	0.777	0.63	0.84	HMDB0013414	Phosphatidylcholines
HArg.Synthesis_MetabolismIndicators	0	-1.691	0.63	0.84		Aminoacids, Aminoacids Related
SM.34.2_Concentration	0	0.991	0.63	0.84		Sphingomyelins
PS.36.5_Concentration	-0.001	-0.364	0.63	0.84	HMDB0012372	Phosphatidylserines
LPC.18.1_Concentration	0.001	1.148	0.63	0.84	HMDB0002815	Phosphatidylcholines
PG.18.2_22.4_Concentration	-0.001	0.403	0.63	0.84	HMDB0010656	Phosphatidylglycerols
PI.18.2_20.4_Concentration	0	-1.349	0.64	0.84		Phosphatidylinositols
PE.P.18.0.22.6_Concentration	0.001	0.759	0.64	0.84	HMDB0011394	Phosphatidylethanolamines
TG.18.2_34.3_Concentration	-0.002	1.244	0.64	0.84	HMDB0005446	Triacylglycerols
OTC.Deficiency.NBS._MetabolismIndicators	0	0.188	0.64	0.85		Aminoacids
LPE.18.1_Concentration	-0.001	-0.002	0.64	0.85	HMDB0011475	Phosphatidylethanolamines
LPI.18.1_Concentration	-0.001	-0.851	0.65	0.85		Phosphatidylinositols
TG.14.0_34.1_Concentration	-0.001	1.154	0.65	0.85	HMDB0042275	Triacylglycerols
PE.38.1_Concentration	0	-0.519	0.65	0.86	HMDB0008941	Phosphatidylethanolamines
PG.16.1_18.1_Concentration	0	-0.184	0.65	0.86	HMDB0010589	Phosphatidylglycerols
SM.41.1_Concentration	0	0.832	0.66	0.86	HMDB0011695	Sphingomyelins
PS.38.7_Concentration	0	-0.401	0.66	0.86	HMDB0012373	Phosphatidylserines
Acetic.acid_NMR	-0.002	-0.39	0.66	0.86	HMDB0000042
TG.16.1_33.1_Concentration	-0.001	-0.013	0.66	0.86		Triacylglycerols
Sum.of.EC.FA.SMs_MetabolismIndicators	0	1.624	0.66	0.86		Sphingolipids
Hex.Cer.d18.2.24.0_Concentration	-0.001	-0.487	0.67	0.86		Glycosylceramides
Hex2Cer.d18.1.20.0_Concentration	0.001	-1.09	0.67	0.87	HMDB0004835	Glycosylceramides
PE.35.3_Concentration	0.001	-0.436	0.67	0.87	HMDB0008903	Phosphatidylethanolamines
Sum.of.PUFA.LPCs_MetabolismIndicators	0	1.127	0.67	0.87		Glycerophospholipids
PE.40.6_Concentration	-0.001	0.401	0.68	0.87	HMDB0009012	Phosphatidylethanolamines
PG.18.2_20.3_Concentration	-0.001	0.115	0.69	0.88	HMDB0010654	Phosphatidylglycerols
PE.36.1_Concentration	-0.001	0.065	0.69	0.88	HMDB0008874	Phosphatidylethanolamines
TG.20.2_36.5_Concentration	-0.001	-1.227	0.69	0.88	HMDB0042593	Triacylglycerols
TG.18.3_34.0_Concentration	0	0.165	0.69	0.89	HMDB0043927	Triacylglycerols
TG.18.3_32.1_Concentration	-0.001	0.535	0.7	0.89	HMDB0042377	Triacylglycerols
TG.18.2_34.2_Concentration	-0.001	2.172	0.7	0.89	HMDB0005390	Triacylglycerols
Hex.Cer.d18.1.14.0_Concentration	0	-1.923	0.7	0.89	HMDB0012321	Glycosylceramides
PC.O.38.2_Concentration	0.001	0.08	0.7	0.89	HMDB0013416	Phosphatidylcholines
Hex.Cer.d18.1.24.1_Concentration	0	0.409	0.7	0.89	HMDB0004975	Glycosylceramides
PC.O.40.1_Concentration	0	-0.237	0.7	0.89	HMDB0013433	Phosphatidylcholines
Asn.Synthesis_MetabolismIndicators	-0.001	0.231	0.71	0.89		Aminoacids
PI.16.0_18.2_Concentration	-0.001	-0.221	0.71	0.89	HMDB0009784	Phosphatidylinositols
MG.18.2_Concentration	0.001	0.138	0.71	0.89		Monoacylglycerols
TG.18.1_34.1_Concentration	0.001	2.683	0.71	0.89	HMDB0005382	Triacylglycerols
Isopropyl.alcohol_NMR	0.001	1.882	0.72	0.9	HMDB0000863
PG.18.0_18.2_Concentration	0.001	-1.345	0.72	0.9	HMDB0010605	Phosphatidylglycerols
PE.P.18.1.18.2_Concentration	0.001	0.407	0.72	0.9		Phosphatidylethanolamines
PS.40.7_Concentration	0.001	-0.712	0.72	0.9	HMDB0012395	Phosphatidylserines
TG.18.2_36.2_Concentration	0.001	1.866	0.72	0.9	HMDB0005411	Triacylglycerols
PG.18.1_22.0_Concentration	0	-0.89	0.73	0.9		Phosphatidylglycerols
TG.22.6_34.3_Concentration	0.001	-0.079	0.73	0.9	HMDB0042449	Triacylglycerols
Cer.d18.2.23.0_Concentration	0	-1.134	0.73	0.9		Ceramides
TG.18.3_34.1_Concentration	0.001	1.357	0.73	0.9	HMDB0045896	Triacylglycerols
PC.O.34.2_Concentration	0.001	0.842	0.73	0.9	HMDB0011151	Phosphatidylcholines
TG.18.1_36.2_Concentration	0.001	2.164	0.74	0.9	HMDB0005405	Triacylglycerols
TG.16.1_36.3_Concentration	0.001	1.421	0.74	0.9	HMDB0005440	Triacylglycerols
Cer.d18.2.22.0_Concentration	-0.001	-0.81	0.74	0.9		Ceramides
PE.P.20.0.18.2_Concentration	0.001	-0.367	0.74	0.9		Phosphatidylethanolamines
LPC.16.1_Concentration	0	0.144	0.74	0.9	HMDB0010383	Phosphatidylcholines
PC.O.42.3_Concentration	0	-0.414	0.74	0.9	HMDB0013458	Phosphatidylcholines
Sum.of.LCFA.LPCs_MetabolismIndicators	0	1.649	0.74	0.9		Glycerophospholipids
PE.36.3_Concentration	0.001	0.21	0.75	0.91	HMDB0008876	Phosphatidylethanolamines
PG.18.2_22.3_Concentration	-0.001	-0.234	0.75	0.91		Phosphatidylglycerols
PS.38.5_Concentration	-0.001	-0.698	0.75	0.91	HMDB0012394	Phosphatidylserines
GCA_Concentration	-0.001	-0.872	0.76	0.91	HMDB0000138	Bile Acids
Succinate_NMR	0	-0.321	0.76	0.91	HMDB0000254
PC.42.2_Concentration	-0.001	-1.014	0.76	0.91	HMDB0008092	Phosphatidylcholines
Sum.of.Aromatic.AAs_MetabolismIndicators	0	1.63	0.76	0.91		Aminoacids
PI.16.0_17.0_Concentration	0	-0.419	0.76	0.91		Phosphatidylinositols
TG.20.0_32.4_Concentration	-0.001	-0.335	0.76	0.91	HMDB0045896	Triacylglycerols
TG.18.3_36.4_Concentration	-0.001	0.352	0.76	0.91	HMDB0010489	Triacylglycerols
TG.20.4_32.1_Concentration	-0.001	0.439	0.77	0.91	HMDB0005380	Triacylglycerols
Sum.of.SMs_MetabolismIndicators	0	1.671	0.77	0.91		Sphingolipids
PE.P.18.1.22.6_Concentration	-0.001	0.413	0.77	0.92	HMDB0011460	Phosphatidylethanolamines
PC.O.36.3_Concentration	0.001	0.616	0.77	0.92	HMDB0013425	Phosphatidylcholines
PC.O.34.3_Concentration	0	0.667	0.77	0.92	HMDB0013413	Phosphatidylcholines
Thr_Concentration	0	1.979	0.77	0.92	HMDB0000167	Aminoacids
Sum.of.VLCFA.SMs_MetabolismIndicators	0	1.181	0.78	0.92		Sphingolipids
PG.16.1_18.2_Concentration	-0.001	0.178	0.78	0.92	HMDB0010590	Phosphatidylglycerols
SDMA_Concentration	0	-0.497	0.78	0.92	HMDB0003334	Aminoacids Related
TG.18.2_36.4_Concentration	-0.001	1.277	0.78	0.92	HMDB0005391	Triacylglycerols
PA.18.1_22.0_Concentration	-0.001	-0.683	0.78	0.92	HMDB0114937	Phosphatidic Acids
TG.18.3_34.2_Concentration	0	1.089	0.78	0.92	HMDB0044263	Triacylglycerols
Gly.Conjugation.of.DCA_MetabolismIndicators	0.001	-0.034	0.78	0.92		Bile Acids
TLCA_Concentration	0.001	-2.682	0.78	0.92	HMDB0000722	Bile Acids
GDCA_Concentration	-0.001	-0.524	0.79	0.92	HMDB0000631	Bile Acids
PE.36.2_Concentration	-0.001	0.73	0.79	0.92	HMDB0008843	Phosphatidylethanolamines
TG.16.0_36.2_Concentration	0.001	2.443	0.79	0.92	HMDB0005369	Triacylglycerols
TG.18.2_38.6_Concentration	-0.001	0.27	0.79	0.92	HMDB0005475	Triacylglycerols
D.Glucose_NMR	0	2.624	0.8	0.92	HMDB0000122
Cer.d16.1.22.0_Concentration	0	-0.687	0.8	0.92		Ceramides
Sum.of.OC.FA.SMs_MetabolismIndicators	0	0.984	0.8	0.92		Sphingolipids
TG.16.0_33.2_Concentration	0	0.216	0.8	0.92		Triacylglycerols
TG.18.3_32.0_Concentration	0	0.487	0.8	0.92	HMDB0010417	Triacylglycerols
Ile_Concentration	-0.001	1.79	0.81	0.93	HMDB0000172	Aminoacids
TG.16.1_36.4_Concentration	-0.001	0.918	0.81	0.93	HMDB0005380	Triacylglycerols
Ethanol_NMR	0.001	1.356	0.81	0.93	HMDB0000108
PC.O.38.5_Concentration	0	1.061	0.82	0.94	HMDB0011253	Phosphatidylcholines
TG.20.3_32.2_Concentration	0	-0.334	0.83	0.95	HMDB0042523	Triacylglycerols
PLA2.Activity.4._MetabolismIndicators	0	-0.291	0.83	0.95		Fatty Acids, Glycerophospholipids
PG.18.1_22.5_Concentration	0	-0.331	0.83	0.95		Phosphatidylglycerols
PG.18.1_20.4_Concentration	0	0.309	0.83	0.95	HMDB0010640	Phosphatidylglycerols
PE.P.18.1.18.1_Concentration	0	-0.009	0.84	0.95		Phosphatidylethanolamines
X2.Hydroxybutyric.acid_NMR	-0.001	-0.235	0.84	0.95	HMDB0000008
TG.18.3_30.0_Concentration	0	-0.137	0.84	0.95	HMDB0043004	Triacylglycerols
TG.14.0_36.3_Concentration	0	1.243	0.84	0.95	HMDB0042140	Triacylglycerols
TG.17.2_34.3_Concentration	0	-0.205	0.84	0.95		Triacylglycerols
TG.18.2_34.1_Concentration	0	2.423	0.84	0.95	HMDB0005384	Triacylglycerols
Sum.of.Purines_MetabolismIndicators	0	0.375	0.84	0.95		Nucleobases Related
TG.18.1_32.2_Concentration	0	1.36	0.85	0.95	HMDB0005433	Triacylglycerols
PC.36.0_Concentration	0	-0.23	0.86	0.97	HMDB0007886	Phosphatidylcholines
TG.18.1_36.3_Concentration	0	2.126	0.86	0.97	HMDB0005455	Triacylglycerols
DLD.NBS._MetabolismIndicators	0	0.316	0.87	0.97		Aminoacids
CE.22.6_Concentration	0	1.522	0.87	0.97	HMDB0006733	Cholesterol Esters
Sum.of.BCAAs_MetabolismIndicators	0	1.893	0.87	0.97		Aminoacids
TG.16.0_36.3_Concentration	0	2.466	0.87	0.97	HMDB0005384	Triacylglycerols
Trp_Concentration	0	1.603	0.87	0.97	HMDB0000929	Aminoacids
Sum.of.Solely.Ketogenic.AAs_MetabolismIndicators	0	1.798	0.87	0.97		Aminoacids
GABR_MetabolismIndicators	0	-0.174	0.87	0.97		Aminoacids
TG.18.3_33.2_Concentration	0	-1.111	0.87	0.97	HMDB0043410	Triacylglycerols
TG.22.6_32.0_Concentration	0	0.103	0.88	0.97	HMDB0010418	Triacylglycerols
CE.18.1_Concentration	0	2.536	0.88	0.97	HMDB0000918	Cholesterol Esters
PC.O.30.2_Concentration	0	-1.366	0.88	0.97	HMDB0013410	Phosphatidylcholines
PLA.activity.5._MetabolismIndicators	0	1.26	0.88	0.97		Fatty Acids, Phosphatidylinositols
Sum.of.UFA.LPCs_MetabolismIndicators	0	1.257	0.88	0.97		Glycerophospholipids
CE.18.2_Concentration	0	3.135	0.88	0.97	HMDB0000610	Cholesterol Esters
PC.O.32.1_Concentration	0	0.203	0.88	0.97	HMDB0007896	Phosphatidylcholines
TG.22.6_34.2_Concentration	0	0.707	0.88	0.97	HMDB0042599	Triacylglycerols
TCDCA_Concentration	0.001	-1.365	0.89	0.97	HMDB0000951	Bile Acids
PG.18.1_22.4_Concentration	0	-0.447	0.89	0.97	HMDB0010641	Phosphatidylglycerols
Sum.of.VLCFA.Cer_MetabolismIndicators	0	0.626	0.9	0.97		Ceramides, Lipids
NOS.activity_MetabolismIndicators	0	-0.519	0.9	0.97		Aminoacids
TG.20.0_32.3_Concentration	0	-0.288	0.9	0.97	HMDB0042545	Triacylglycerols
TG.14.0_34.0_Concentration	0	0.316	0.9	0.97	HMDB0063486	Triacylglycerols
Sum.of.MUFA.LPCs_MetabolismIndicators	0	0.908	0.91	0.98		Glycerophospholipids
PC.40.4_Concentration	0	0.219	0.91	0.98	HMDB0008054	Phosphatidylcholines
Creatinine_Concentration	0	1.835	0.91	0.98	HMDB0000562	Aminoacids Related
CE.22.5_Concentration	0	0.278	0.91	0.98	HMDB0010374	Cholesterol Esters
Hex.Cer.d16.1.24.0_Concentration	0	-1.948	0.92	0.99		Glycosylceramides
MMA.NBS._MetabolismIndicators	0	-1.701	0.92	0.99		Acylcarnitines
TG.16.1_38.5_Concentration	0	-0.03	0.92	0.99	HMDB0005441	Triacylglycerols
TG.20.3_32.1_Concentration	0	0.027	0.92	0.99	HMDB0042349	Triacylglycerols
TG.18.3_36.3_Concentration	0	0.859	0.92	0.99	HMDB0044287	Triacylglycerols
PS.36.4_Concentration	0	-0.806	0.92	0.99	HMDB0012361	Phosphatidylserines
PG.16.1_22.1_Concentration	0	-1.694	0.93	0.99		Phosphatidylglycerols
TG.18.1_34.2_Concentration	0	2.493	0.93	0.99	HMDB0005384	Triacylglycerols
GABA.Synthesis_MetabolismIndicators	0	-1.922	0.93	0.99		Aminoacids, Biogenic Amines
TG.16.0_34.1_Concentration	0	2.086	0.93	0.99	HMDB0005360	Triacylglycerols
PC.38.4_Concentration	0	1.92	0.94	0.99	HMDB0007988	Phosphatidylcholines
PG.18.1_20.3_Concentration	0	-0.228	0.94	0.99	HMDB0010639	Phosphatidylglycerols
L.Lysine_NMR	0	-0.02	0.94	0.99	HMDB0000182
TG.20.4_36.4_Concentration	0	0.411	0.94	0.99	HMDB0005392	Triacylglycerols
PC.O.34.1_Concentration	0	0.792	0.94	0.99	HMDB0013426	Phosphatidylcholines
PE.P.18.0.18.1_Concentration	0	0.045	0.94	0.99	HMDB0011375	Phosphatidylethanolamines
Tryptophan_NMR	0	-0.866	0.94	0.99	HMDB0000929
TG.18.1_32.3_Concentration	0	0.352	0.94	0.99	HMDB0042347	Triacylglycerols
X1.Methylhistidine_NMR	0	0.387	0.94	0.99	HMDB0000001
PG.18.2_20.0_Concentration	0	-0.492	0.94	0.99		Phosphatidylglycerols
PI.17.1_18.1_Concentration	0	0.325	0.95	0.99		Phosphatidylinositols
PC.O.36.2_Concentration	0	0.952	0.95	0.99	HMDB0011243	Phosphatidylcholines
TG.20.4_30.0_Concentration	0	-0.104	0.95	0.99	HMDB0043013	Triacylglycerols
TG.18.1_30.1_Concentration	0	1.042	0.95	0.99	HMDB0047772	Triacylglycerols
Cer.d18.1.22.0_Concentration	0	-0.234	0.95	0.99	HMDB0004952	Ceramides
PI.16.0_20.3_Concentration	0	-0.694	0.96	0.99	HMDB0009788	Phosphatidylinositols
Propylene.glycol_NMR	0	-1.342	0.96	0.99	HMDB0001881
TG.16.1_34.0_Concentration	0	0.359	0.96	0.99	HMDB0005374	Triacylglycerols
TG.18.1_32.0_Concentration	0	1.83	0.96	0.99	HMDB0005360	Triacylglycerols
PE.34.2_Concentration	0	0.401	0.97	0.99	HMDB0008835	Phosphatidylethanolamines
PI.15.0_16.0_Concentration	0	0.458	0.97	0.99		Phosphatidylinositols
PC.28.1_Concentration	0	0.328	0.97	0.99	HMDB0007867	Phosphatidylcholines
TG.20.5_34.0_Concentration	0	-0.47	0.97	0.99	HMDB0042207	Triacylglycerols
TG.18.1_38.7_Concentration	0	-0.066	0.97	0.99	HMDB0043225	Triacylglycerols
PA.18.1_22.3_Concentration	0	-0.084	0.97	0.99		Phosphatidic Acids
Trigonelline_Concentration	0	-0.5	0.98	0.99	HMDB0000875	Alkaloids
TG.18.1_34.3_Concentration	0	1.599	0.98	0.99	HMDB0005440	Triacylglycerols
Cer.d16.1.23.0_Concentration	0	-1.028	0.98	0.99		Ceramides
PC.42.5_Concentration	0	-0.879	0.98	0.99	HMDB0008287	Phosphatidylcholines
PLA2.Activity.6._MetabolismIndicators	0	-0.106	0.98	0.99		Fatty Acids, Glycerophospholipids
TG.20.4_34.3_Concentration	0	0.168	0.98	0.99	HMDB0005447	Triacylglycerols
PC.O.36.5_Concentration	0	0.891	0.98	0.99	HMDB0011220	Phosphatidylcholines
PC.O.40.6_Concentration	0	0.348	0.98	0.99	HMDB0013422	Phosphatidylcholines
TG.17.2_36.4_Concentration	0	0.063	0.99	0.99		Triacylglycerols
TG.18.1_36.4_Concentration	0	1.629	0.99	0.99	HMDB0005385	Triacylglycerols
Ratio.of.SGA.to.Hexose_MetabolismIndicators	0	-0.741	0.99	0.99		Aminoacids, Sugars
PA.16.0_19.2_Concentration	0	-0.158	0.99	0.99		Phosphatidic Acids
PG.18.1_20.5_Concentration	0	-1.058	0.99	0.99		Phosphatidylglycerols
TG.18.2_36.3_Concentration	0	1.725	0.99	0.99	HMDB0005461	Triacylglycerols
LPE.20.3_Concentration	0	-0.914	0.99	0.99	HMDB0011484	Phosphatidylethanolamines
HArg_Concentration	0	0.172	0.99	0.99	HMDB0000670	Aminoacids Related
Supplemental Table 3A displays the differential analysis of metabolites between Stable Disease and HRCT scores.
Table 3A-1 highlights metabolities with significant high abundance (q <0.05).
Table 3A-2 represents metabolities with significant low abundance (q <0.05).

## Sheet: High abudant- SD
ID	Difference	Average Expression	p-value	q-value	HMDB	Class
Betaine_NMR	0.008	-0.085	0.00072	0.013	HMDB0000043
Cer.d18.1.26.1_Concentration	0.005	-1.82	0.0057	0.05	HMDB04954	Ceramides
DG.14.0_14.0_Concentration	0.004	-0.432	0.0027	0.029	HMDB0007008	Diacylglycerols
Dimethyl.sulfone_NMR	0.005	-0.675	0.00031	0.0091	HMDB0004983
LPE.P.18.0_Concentration	0.004	-0.73	0.0043	0.041		Phosphatidylethanolamines
MA.NBS._MetabolismIndicators	0.004	-1.13	0.00044	0.011		Acylcarnitines
Methionine_NMR	0.004	-0.57	0.00016	0.006	HMDB0000696
MG.22.6_Concentration	0.013	-0.551	0.00082	0.014	HMDB0011557	Monoacylglycerols
PE.40.4_Concentration	0.004	-0.757	0.0051	0.045	HMDB0009009	Phosphatidylethanolamines
PE.P.18.0.22.4_Concentration	0.008	-0.439	8.2e-06	0.00084	HMDB0011391	Phosphatidylethanolamines
PG.16.0_20.3_Concentration	0.003	-1.11	0.0016	0.02	HMDB0010579	Phosphatidylglycerols
PG.18.0_18.3_Concentration	0.006	-0.705	0.0026	0.029	HMDB0010606	Phosphatidylglycerols
PI.16.1_18.0_Concentration	0.015	-0.535	0.0006	0.012	HMDB0009799	Phosphatidylinositols
PI.18.0_20.4_Concentration	0.004	0.873	0.0008	0.014	HMDB0009815	Phosphatidylinositols
SM.33.1_Concentration	0.002	0.579	0.0032	0.033	HMDB0013462	Sphingomyelins
SPBP.d17.1_Concentration	0.004	-0.79	0.00034	0.0091		Sphingoid Bases
TG.14.0_38.4_Concentration	0.004	-0.348	0.00054	0.011	HMDB0042142	Triacylglycerols
TG.16.0_37.3_Concentration	0.004	-0.054	0.0015	0.02		Triacylglycerols
TG.16.0_38.1_Concentration	0.006	-0.202	0.0031	0.033	HMDB0005368	Triacylglycerols
TG.18.0_34.2_Concentration	0.003	1.053	0.0017	0.021	HMDB0005369	Triacylglycerols
TG.18.0_36.1_Concentration	0.011	0.313	0.0017	0.021	HMDB0005368	Triacylglycerols
TG.18.1_36.0_Concentration	0.013	0.361	8.5e-05	0.0041	HMDB0005381	Triacylglycerols
TG.18.2_28.0_Concentration	0.004	0.258	0.005	0.045	HMDB0042076	Triacylglycerols
TG.18.2_33.0_Concentration	0.003	0.212	0.00068	0.013	HMDB0011703	Triacylglycerols
TG.18.2_34.0_Concentration	0.004	1.23	0.0017	0.021	HMDB0005369	Triacylglycerols
TG.18.2_36.0_Concentration	0.007	0.243	0.00046	0.011	HMDB0005388	Triacylglycerols
TG.18.2_38.4_Concentration	0.004	0.47	0.00069	0.013	HMDB0005412	Triacylglycerols
TG.18.3_35.2_Concentration	0.005	-0.359	6.5e-05	0.0033	HMDB0043440	Triacylglycerols
TG.20.2_32.0_Concentration	0.003	-0.351	0.0044	0.042	HMDB0042168	Triacylglycerols
TG.20.2_34.1_Concentration	0.004	0.392	0.00011	0.0045	HMDB0042408	Triacylglycerols
TG.20.3_36.4_Concentration	0.004	-0.156	0.0034	0.034	HMDB0010492	Triacylglycerols
TG.20.4_34.0_Concentration	0.008	0.185	1.3e-05	0.0011	HMDB0005370	Triacylglycerols
TG.22.4_34.2_Concentration	0.006	0.059	0.001	0.016	HMDB0042592	Triacylglycerols
TG.22.5_34.1_Concentration	0.004	0.718	0.0012	0.017	HMDB0042413	Triacylglycerols
TG.22.5_34.2_Concentration	0.004	0.578	0.00057	0.012	HMDB0044269	Triacylglycerols
TG.22.5_34.3_Concentration	0.003	-0.314	0.00017	0.0061	HMDB0044297	Triacylglycerols
Table S8 highlights metabolities with significant high abundance (q <0.05).

## Sheet: Low abudant- SD
ID	Difference	Average Exprwssion	p-value	q-value	HMDB	Class
b.Oxidation_MetabolismIndicators	-0.003	-0.715	0.0016	0.02		Acylcarnitines
CE.20.5_Concentration	-0.009	1.75	0.0047	0.043	HMDB0006731	Cholesterol Esters
Lac_Concentration	-0.006	3.51	0.0019	0.022	HMDB0000190	Carboxylic Acids
LPG.18.1_Concentration	-0.009	-0.882	0.0039	0.038		Phosphatidylglycerols
LPG.18.2_Concentration	-0.009	-1.302	0.003	0.032		Phosphatidylglycerols
PA.16.1_18.1_Concentration	-0.003	-0.583	0.0045	0.042	HMDB0114925	Phosphatidic Acids
PA.16.1_18.2_Concentration	-0.006	-0.819	0.0018	0.022	HMDB0114856	Phosphatidic Acids
PA.18.1_18.1_Concentration	-0.006	-0.355	0.0032	0.033	HMDB0007865	Phosphatidic Acids
PA.18.1_18.2_Concentration	-0.011	-0.504	3.6e-05	0.002	HMDB0114927	Phosphatidic Acids
PA.18.1_18.3_Concentration	-0.016	-0.413	2e-05	0.0012	HMDB0114928	Phosphatidic Acids
PA.18.1_20.2_Concentration	-0.007	-0.688	0.0012	0.017	HMDB0115518	Phosphatidic Acids
PA.18.1_22.1_Concentration	-0.008	-0.761	3.7e-06	0.00075		Phosphatidic Acids
PA.18.2_18.2_Concentration	-0.009	-0.744	0.0015	0.02	HMDB0114954	Phosphatidic Acids
PA.18.2_20.1_Concentration	-0.003	-0.21	0.0011	0.017	HMDB0114959	Phosphatidic Acids
PC.34.3_Concentration	-0.006	0.88	0.00016	0.006	HMDB0007974	Phosphatidylcholines
PC.34.4_Concentration	-0.005	-0.063	0.0016	0.02	HMDB0007883	Phosphatidylcholines
PC.36.5_Concentration	-0.009	1.046	0.00034	0.0091	HMDB0007984	Phosphatidylcholines
PC.36.6_Concentration	-0.009	-0.569	1e-05	0.00091	HMDB0007892	Phosphatidylcholines
PC.O.38.0_Concentration	-0.006	-0.287	2e-05	0.0012	HMDB0013408	Phosphatidylcholines
PE.44.12_Concentration	-0.005	-0.972	5.2e-06	0.00075	HMDB0009705	Phosphatidylethanolamines
PG.15.0_18.1_Concentration	-0.009	-1.498	1.7e-06	0.00075		Phosphatidylglycerols
PG.16.3_18.1_Concentration	-0.006	-0.906	4.7e-06	0.00075		Phosphatidylglycerols
PG.17.0_18.1_Concentration	-0.005	-1.443	0.00087	0.014		Phosphatidylglycerols
PG.17.0_18.2_Concentration	-0.005	-1.537	9.5e-05	0.0042		Phosphatidylglycerols
PG.18.1_18.3_Concentration	-0.004	-1.086	0.0003	0.0091	HMDB0010636	Phosphatidylglycerols
PG.18.1_22.2_Concentration	-0.004	-1.32	0.0033	0.033		Phosphatidylglycerols
PG.18.2_18.4_Concentration	-0.008	-1.179	0.0013	0.019		Phosphatidylglycerols
PI.17.0_18.1_Concentration	-0.007	-0.962	0.0011	0.017		Phosphatidylinositols
PI.18.1_18.1_Concentration	-0.006	-0.26	0.0019	0.022		Phosphatidylinositols
PI.18.1_18.2_Concentration	-0.005	-0.526	0.0015	0.02	HMDB0009838	Phosphatidylinositols
PI.18.1_20.1_Concentration	-0.007	-1.071	0.00092	0.015	HMDB0009841	Phosphatidylinositols
PI.18.1_20.2_Concentration	-0.009	-0.927	1.9e-05	0.0012		Phosphatidylinositols
PI.18.1_22.0_Concentration	-0.005	-1.111	0.0025	0.028		Phosphatidylinositols
PI.18.1_22.1_Concentration	-0.008	-0.814	0.00032	0.0091		Phosphatidylinositols
PI.18.1_22.2_Concentration	-0.007	-1.181	0.00021	0.007		Phosphatidylinositols
PI.18.1_22.6_Concentration	-0.007	-1.241	0.0004	0.01		Phosphatidylinositols
PI.18.2_20.1_Concentration	-0.009	-1.086	0.00075	0.014	HMDB0009852	Phosphatidylinositols
PI.18.2_22.0_Concentration	-0.007	-1.386	0.00021	0.007		Phosphatidylinositols
PI.18.2_22.1_Concentration	-0.01	-0.891	7.9e-06	0.00084		Phosphatidylinositols
PI.18.2_22.6_Concentration	-0.009	-1.274	4.2e-06	0.00075		Phosphatidylinositols
TG.14.0_34.2_Concentration	-0.003	0.967	0.0027	0.029	HMDB0042078	Triacylglycerols
TG.14.0_34.3_Concentration	-0.005	0.216	0.00043	0.011	HMDB0042073	Triacylglycerols
TG.16.1_32.0_Concentration	-0.006	0.529	0.0051	0.045	HMDB0005359	Triacylglycerols
TG.16.1_34.2_Concentration	-0.003	1.345	0.00048	0.011	HMDB0005379	Triacylglycerols
TG.16.1_34.3_Concentration	-0.004	0.57	0.0027	0.029	HMDB0005435	Triacylglycerols
TG.20.5_34.2_Concentration	-0.004	0.28	0.00051	0.011	HMDB0042597	Triacylglycerols
Table S9 highlights metabolities with significant high abundance (q <0.05).
